# Supplementary material for: Genome-wide bioinformatic analyses predict key host and viral factors in SARS-CoV-2 pathogenesis
Source: Commun Biol. 2021 May 17;4:590. doi: 10.1038/s42003-021-02095-0 (PMC8128904; doi:10.1038/s42003-021-02095-0)
Supplement: Supplementary file 20 — Supplementary Data 18 [file 42003_2021_2095_MOESM20_ESM.xlsx]

## Sheet: Figure 2b
KEGG_Pathway	Name	Count	FE	FDR	Series	Cell_Line	MOI
hsa05130	Pathogenic Escherichia coli infection	8	4.63115	0.0124547	Series1	NHBE	2
hsa05142	Chagas disease	13	3.69045	0.00266985	Series1	NHBE	2
hsa05169	Epstein-Barr virus infection	13	3.14596	0.0089189	Series1	NHBE	2
hsa05222	Small cell lung cancer 9	9	3.12603	0.0551792	Series1	NHBE	2
hsa05205	Proteoglycans in cancer	17	2.50951	0.011024	Series1	NHBE	2
hsa05203	Viral carcinogenesis	14	2.01625	0.129875	Series1	NHBE	2
hsa05012	Parkinson disease	87	1.41287	0.000613	Series5	A549	2
hsa05016	Huntington disease	118	1.41727	2.98e-05	Series5	A549	2
hsa04110	Cell cycle	85	1.58077	2.77e-06	Series5	A549	2
hsa05215	Prostate cancer	52	1.36268	0.0276986	Series5	A549	2
hsa03410	Base excision repair	27	1.88678	0.000851	Series5	A549	2
hsa00240	Pyrimidine metabolism	65	1.4841	0.00081	Series5	A549	2
hsa05220	Chronic myeloid leukemia	46	1.47332	0.00918642	Series5	A549	2
hsa05213	Endometrial cancer	33	1.46347	0.0386211	Series5	A549	2
hsa04722	Neurotrophin signaling pathway	72	1.38364	0.00444449	Series5	A549	2
hsa04142	Lysosome	74	1.41032	0.0021891	Series5	A549	2
hsa04120	Ubiquitin mediated proteolysis	88	1.48127	6.35e-05	Series5	A549	2
hsa03430	Mismatch repair	19	1.90501	0.00852293	Series5	A549	2
hsa00532	Glycosaminoglycan biosynthesis	17	1.96016	0.0100163	Series5	A549	2
hsa03420	Nucleotide excision repair	32	1.57009	0.0140289	Series5	A549	2
hsa05211	Renal cell carcinoma	41	1.43256	0.0249239	Series5	A549	2
hsa04144	Endocytosis	134	1.28221	0.00206945	Series5	A549	2
hsa04012	ErbB signaling pathway 44	54	1.43135	0.0086691	Series5	A549	2
hsa05169	Epstein-Barr virus infection	68	1.28535	0.0386031	Series5	A549	2
hsa05222	Small cell lung cancer 9	57	1.54642	0.000622	Series5	A549	2
hsa05205	Proteoglycans in cancer	108	1.24528	0.0185808	Series5	A549	2
hsa05203	Viral carcinogenesis	108	1.2149	0.0386478	Series5	A549	2
hsa05012	Parkinson disease	98	1.8787	1.77e-12	Series7	Calu-3	2
hsa05016	Huntington disease	116	1.64466	1.61e-09	Series7	Calu-3	2
hsa04110	Cell cycle	79	1.7343	6.39e-08	Series7	Calu-3	2
hsa05215	Prostate cancer	54	1.67044	0.00011	Series7	Calu-3	2
hsa03410	Base excision repair	25	2.06227	0.000473	Series7	Calu-3	2
hsa00240	Pyrimidine metabolism	58	1.56324	0.000569	Series7	Calu-3	2
hsa05220	Chronic myeloid leukemia	44	1.66357	0.000794	Series7	Calu-3	2
hsa05213	Endometrial cancer	33	1.72755	0.00233448	Series7	Calu-3	2
hsa04722	Neurotrophin signaling pathway	64	1.45184	0.00258681	Series7	Calu-3	2
hsa04142	Lysosome	64	1.43984	0.00327608	Series7	Calu-3	2
hsa04120	Ubiquitin mediated proteolysis	70	1.39091	0.00525651	Series7	Calu-3	2
hsa03430	Mismatch repair	17	2.01206	0.00971156	Series7	Calu-3	2
hsa00532	Glycosaminoglycan biosynthesis	15	2.04165	0.0153003	Series7	Calu-3	2
hsa03420	Nucleotide excision repair	28	1.62174	0.0164557	Series7	Calu-3	2
hsa05211	Renal cell carcinoma	36	1.48484	0.0231266	Series7	Calu-3	2
hsa04144	Endocytosis	109	1.2312	0.0248155	Series7	Calu-3	2
hsa04012	ErbB signaling pathway 44	44	1.37674	0.0418533	Series7	Calu-3	2
hsa05130	Pathogenic Escherichia coli infection	29	1.54792	0.0274216	Series7	Calu-3	2
hsa05142	Chagas disease	53	1.38728	0.0188963	Series7	Calu-3	2
hsa05169	Epstein-Barr virus infection	68	1.51729	0.000457	Series7	Calu-3	2
hsa05222	Small cell lung cancer 9	48	1.53724	0.00318489	Series7	Calu-3	2
hsa05203	Viral carcinogenesis	107	1.42086	0.000117	Series7	Calu-3	2

## Sheet: Figure 2c
Isoform ID	Gene ID	Condition 1	Condition 2	Gene Name	Gene Biotype	Isoform Biotype	Gene Overall Mean	Gene Value Condition 1	Gene Value Condition 2	Gene Stdev Condition 1	Gene Stdev Condition 2	Gene Log2 Fold Change	Isoform Overall Mean	Isoform Value Conditon 1	Isoform Value Conditon 2	Isoform Stdev Condition 1	Isoform Stdev Condition 2	Isoform Log2 Fold Change	IF Overall	IF Condition 1 (IF1)	IF Condition 2 (IF2)	Difference in Isoform Usage (dIF)	Isoform Switch q-value
ENST00000265854.7	ENSG00000002822.11	Series1_NHBE_Mock	Series1_NHBE_SARS_CoV_2	MAD1L1	protein_coding	protein_coding	10.3977	7.19405	8.7369	0.494362	0.603521	0.279964	0.218164	0.205334	0	0.205334	0	-4.4285	0.0226469	0.0294	0	-0.0294	0.915688
ENST00000399654.2	ENSG00000002822.11	Series1_NHBE_Mock	Series1_NHBE_SARS_CoV_2	MAD1L1	protein_coding	protein_coding	10.3977	7.19405	8.7369	0.494362	0.603521	0.279964	7.91596	1.46471	8.17355	0.863576	0.711439	2.47229	0.701055	0.211733	0.9334	0.721667	0.0394962
ENST00000406869.1	ENSG00000002822.11	Series1_NHBE_Mock	Series1_NHBE_SARS_CoV_2	MAD1L1	protein_coding	protein_coding	10.3977	7.19405	8.7369	0.494362	0.603521	0.279964	1.8883	5.01267	0.118928	0.938796	0.118928	-5.28382	0.236894	0.6922	0.0141	-0.6781	0.000480978
ENST00000429625.1	ENSG00000002822.11	Series1_NHBE_Mock	Series1_NHBE_SARS_CoV_2	MAD1L1	protein_coding	protein_coding	10.3977	7.19405	8.7369	0.494362	0.603521	0.279964	0.10506	0.188517	0.207558	0.0589305	0.127947	0.132137	0.0112918	0.0269667	0.0255333	-0.00143333	0.999215
ENST00000486340.1	ENSG00000002822.11	Series1_NHBE_Mock	Series1_NHBE_SARS_CoV_2	MAD1L1	protein_coding	processed_transcript	10.3977	7.19405	8.7369	0.494362	0.603521	0.279964	0.0945371	0	0	0	0	0	0.0101776	0	0	0	NA
ENST00000012134.2	ENSG00000010818.4	Series1_NHBE_Mock	Series1_NHBE_SARS_CoV_2	HIVEP2	protein_coding	protein_coding	3.86267	7.54978	9.61841	0.0203346	0.563296	0.348954	0.0801613	0	0	0	0	0	0.0325735	0	0	0	NA
ENST00000367603.2	ENSG00000010818.4	Series1_NHBE_Mock	Series1_NHBE_SARS_CoV_2	HIVEP2	protein_coding	protein_coding	3.86267	7.54978	9.61841	0.0203346	0.563296	0.348954	2.10279	7.54978	0	0.0203346	0	-9.5622	0.596724	1	0	-1	1.24e-27
ENST00000367604.1	ENSG00000010818.4	Series1_NHBE_Mock	Series1_NHBE_SARS_CoV_2	HIVEP2	protein_coding	protein_coding	3.86267	7.54978	9.61841	0.0203346	0.563296	0.348954	1.65939	0	9.61841	0	0.563296	9.91115	0.364065	0	1	1	7.7e-29
ENST00000428559.2	ENSG00000023697.8	Series1_NHBE_Mock	Series1_NHBE_SARS_CoV_2	DERA	protein_coding	protein_coding	25.175	31.7361	23.7495	1.02157	2.29973	-0.418073	20.4296	14.1198	17.7799	0.819201	1.19667	0.332313	0.818243	0.447367	0.753533	0.306167	0.000511873
ENST00000526521.1	ENSG00000023697.8	Series1_NHBE_Mock	Series1_NHBE_SARS_CoV_2	DERA	protein_coding	nonsense_mediated_decay	25.175	31.7361	23.7495	1.02157	2.29973	-0.418073	1.45916	13.0626	1.08873	2.23836	1.08873	-3.57263	0.0496347	0.409133	0.0417333	-0.3674	0.146026
ENST00000528821.1	ENSG00000023697.8	Series1_NHBE_Mock	Series1_NHBE_SARS_CoV_2	DERA	protein_coding	nonsense_mediated_decay	25.175	31.7361	23.7495	1.02157	2.29973	-0.418073	0.859376	1.37262	2.11384	0.256228	0.60548	0.619275	0.0340102	0.0437667	0.0868333	0.0430667	0.590063
ENST00000530274.1	ENSG00000023697.8	Series1_NHBE_Mock	Series1_NHBE_SARS_CoV_2	DERA	protein_coding	retained_intron	25.175	31.7361	23.7495	1.02157	2.29973	-0.418073	1.12267	1.30821	2.09052	0.37176	0.732094	0.67217	0.0484469	0.0405667	0.0907333	0.0501667	0.878894
ENST00000532964.1	ENSG00000023697.8	Series1_NHBE_Mock	Series1_NHBE_SARS_CoV_2	DERA	protein_coding	protein_coding	25.175	31.7361	23.7495	1.02157	2.29973	-0.418073	0.975029	1.29851	0.405331	0.809651	0.405331	-1.65559	0.0369408	0.0404333	0.0155667	-0.0248667	0.900333
ENST00000380041.3	ENSG00000047634.10	Series1_NHBE_Mock	Series1_NHBE_SARS_CoV_2	SCML1	protein_coding	protein_coding	4.15	0.89448	1.50909	0.205617	0.0235406	0.748049	0.0971657	0	0	0	0	0	0.0198449	0	0	0	NA
ENST00000380043.3	ENSG00000047634.10	Series1_NHBE_Mock	Series1_NHBE_SARS_CoV_2	SCML1	protein_coding	protein_coding	4.15	0.89448	1.50909	0.205617	0.0235406	0.748049	0.105263	0.12559	0.637553	0.12559	0.449385	2.25575	0.0441878	0.1162	0.418267	0.302067	0.916108
ENST00000380045.3	ENSG00000047634.10	Series1_NHBE_Mock	Series1_NHBE_SARS_CoV_2	SCML1	protein_coding	protein_coding	4.15	0.89448	1.50909	0.205617	0.0235406	0.748049	2.25401	0	0.755001	0	0.4073	6.25739	0.507145	0	0.502	0.502	0.672726
ENST00000398080.1	ENSG00000047634.10	Series1_NHBE_Mock	Series1_NHBE_SARS_CoV_2	SCML1	protein_coding	protein_coding	4.15	0.89448	1.50909	0.205617	0.0235406	0.748049	0.97635	0	0	0	0	0	0.198212	0	0	0	NA
ENST00000419185.1	ENSG00000047634.10	Series1_NHBE_Mock	Series1_NHBE_SARS_CoV_2	SCML1	protein_coding	protein_coding	4.15	0.89448	1.50909	0.205617	0.0235406	0.748049	0.244453	0	0.0563101	0	0.0563101	2.72923	0.0556327	0	0.0385	0.0385	0.966536
ENST00000487842.1	ENSG00000047634.10	Series1_NHBE_Mock	Series1_NHBE_SARS_CoV_2	SCML1	protein_coding	retained_intron	4.15	0.89448	1.50909	0.205617	0.0235406	0.748049	0.46776	0.76889	0.0602282	0.186096	0.0602282	-3.4713	0.173186	0.8838	0.0412	-0.8426	0.0259489
ENST00000275248.4	ENSG00000049618.17	Series1_NHBE_Mock	Series1_NHBE_SARS_CoV_2	ARID1B	protein_coding	protein_coding	5.46301	8.5288	8.07367	0.399634	0.464568	-0.0790222	0.895497	0	1.74288	0	0.913183	7.45358	0.149735	0	0.2037	0.2037	0.368354
ENST00000346085.5	ENSG00000049618.17	Series1_NHBE_Mock	Series1_NHBE_SARS_CoV_2	ARID1B	protein_coding	protein_coding	5.46301	8.5288	8.07367	0.399634	0.464568	-0.0790222	1.53147	6.18974	0.118204	0.229109	0.0650384	-5.5957	0.335163	0.726467	0.0138	-0.712667	5.72e-40
ENST00000350026.5	ENSG00000049618.17	Series1_NHBE_Mock	Series1_NHBE_SARS_CoV_2	ARID1B	protein_coding	protein_coding	5.46301	8.5288	8.07367	0.399634	0.464568	-0.0790222	1.19169	0	1.97096	0	1.09787	7.63005	0.201218	0	0.232567	0.232567	0.382653
ENST00000367148.1	ENSG00000049618.17	Series1_NHBE_Mock	Series1_NHBE_SARS_CoV_2	ARID1B	protein_coding	protein_coding	5.46301	8.5288	8.07367	0.399634	0.464568	-0.0790222	1.21351	0.34538	4.05361	0.34538	1.40646	3.51533	0.214918	0.0435667	0.525167	0.4816	0.327849
ENST00000400790.3	ENSG00000049618.17	Series1_NHBE_Mock	Series1_NHBE_SARS_CoV_2	ARID1B	protein_coding	protein_coding	5.46301	8.5288	8.07367	0.399634	0.464568	-0.0790222	0.0514838	0.0323765	0.0574408	0.0207462	0.0372547	0.670359	0.0129694	0.00393333	0.00773333	0.0038	0.986359
ENST00000414678.2	ENSG00000049618.17	Series1_NHBE_Mock	Series1_NHBE_SARS_CoV_2	ARID1B	protein_coding	protein_coding	5.46301	8.5288	8.07367	0.399634	0.464568	-0.0790222	0.309563	0	0	0	0	0	0.0428245	0	0	0	NA
ENST00000478761.2	ENSG00000049618.17	Series1_NHBE_Mock	Series1_NHBE_SARS_CoV_2	ARID1B	protein_coding	processed_transcript	5.46301	8.5288	8.07367	0.399634	0.464568	-0.0790222	0.171327	1.82623	0.0688133	0.49895	0.0269383	-4.54216	0.0245265	0.2101	0.009	-0.2011	7.19e-05
ENST00000354191.4	ENSG00000064489.17	Series1_NHBE_Mock	Series1_NHBE_SARS_CoV_2	MEF2BNB-MEF2B	protein_coding	nonsense_mediated_decay	2.50861	1.14304	3.12346	0.677104	0.303519	1.44232	0.0812489	0.0133185	0.00408204	0.00708832	0.00408204	-0.727616	0.0389256	0.125	0.00123333	-0.123767	NA
ENST00000444486.3	ENSG00000064489.17	Series1_NHBE_Mock	Series1_NHBE_SARS_CoV_2	MEF2BNB-MEF2B	protein_coding	protein_coding	2.50861	1.14304	3.12346	0.677104	0.303519	1.44232	0.19918	0	0.316078	0	0.316078	5.02714	0.0653023	0	0.0948	0.0948	0.999629
ENST00000514819.3	ENSG00000064489.17	Series1_NHBE_Mock	Series1_NHBE_SARS_CoV_2	MEF2BNB-MEF2B	protein_coding	protein_coding	2.50861	1.14304	3.12346	0.677104	0.303519	1.44232	0.0834334	0	0.0270576	0	0.0270576	1.88977	0.0196209	0	0.0077	0.0077	0.955883
ENST00000602276.1	ENSG00000064489.17	Series1_NHBE_Mock	Series1_NHBE_SARS_CoV_2	MEF2BNB-MEF2B	protein_coding	processed_transcript	2.50861	1.14304	3.12346	0.677104	0.303519	1.44232	0.267949	0.122655	1.30478	0.115514	0.66684	3.30907	0.114465	0.267667	0.435267	0.1676	0.925336
ENST00000602438.1	ENSG00000064489.17	Series1_NHBE_Mock	Series1_NHBE_SARS_CoV_2	MEF2BNB-MEF2B	protein_coding	processed_transcript	2.50861	1.14304	3.12346	0.677104	0.303519	1.44232	0.509652	0	1.47146	0	0.467388	7.21087	0.225165	0	0.460967	0.460967	0.101545
ENST00000602689.1	ENSG00000064489.17	Series1_NHBE_Mock	Series1_NHBE_SARS_CoV_2	MEF2BNB-MEF2B	protein_coding	nonsense_mediated_decay	2.50861	1.14304	3.12346	0.677104	0.303519	1.44232	0.36167	0.833234	0	0.437583	0	-6.39786	0.133312	0.533733	0	-0.533733	0.0316909
ENST00000602804.1	ENSG00000064489.17	Series1_NHBE_Mock	Series1_NHBE_SARS_CoV_2	MEF2BNB-MEF2B	protein_coding	nonsense_mediated_decay	2.50861	1.14304	3.12346	0.677104	0.303519	1.44232	1.00547	0.173829	0	0.173829	0	-4.20029	0.403216	0.0736	0	-0.0736	0.449195
ENST00000283558.8	ENSG00000068650.14	Series1_NHBE_Mock	Series1_NHBE_SARS_CoV_2	ATP11A	protein_coding	protein_coding	6.31072	6.07128	8.30058	0.227441	0.187998	0.450574	0.427663	0	0.589187	0	0.589187	5.90493	0.0590714	0	0.0679333	0.0679333	0.926068
ENST00000375630.2	ENSG00000068650.14	Series1_NHBE_Mock	Series1_NHBE_SARS_CoV_2	ATP11A	protein_coding	protein_coding	6.31072	6.07128	8.30058	0.227441	0.187998	0.450574	1.99621	0	4.93424	0	1.00402	8.9496	0.281812	0	0.5964	0.5964	2.97e-07
ENST00000375645.3	ENSG00000068650.14	Series1_NHBE_Mock	Series1_NHBE_SARS_CoV_2	ATP11A	protein_coding	protein_coding	6.31072	6.07128	8.30058	0.227441	0.187998	0.450574	0.312781	0	0	0	0	0	0.0383469	0	0	0	NA
ENST00000415301.1	ENSG00000068650.14	Series1_NHBE_Mock	Series1_NHBE_SARS_CoV_2	ATP11A	protein_coding	protein_coding	6.31072	6.07128	8.30058	0.227441	0.187998	0.450574	0.0771081	0.0937714	0.0888581	0.0266857	0.0126675	-0.0699776	0.0118306	0.0154667	0.0107	-0.00476667	0.925336
ENST00000418678.1	ENSG00000068650.14	Series1_NHBE_Mock	Series1_NHBE_SARS_CoV_2	ATP11A	protein_coding	protein_coding	6.31072	6.07128	8.30058	0.227441	0.187998	0.450574	0.358786	0	0.801132	0	0.219641	6.34186	0.0503347	0	0.0976333	0.0976333	0.00230681
ENST00000479193.1	ENSG00000068650.14	Series1_NHBE_Mock	Series1_NHBE_SARS_CoV_2	ATP11A	protein_coding	retained_intron	6.31072	6.07128	8.30058	0.227441	0.187998	0.450574	0.269401	0.0895975	0.205687	0.0135232	0.129741	1.11476	0.0373816	0.0148333	0.0251	0.0102667	0.942897
ENST00000487903.1	ENSG00000068650.14	Series1_NHBE_Mock	Series1_NHBE_SARS_CoV_2	ATP11A	protein_coding	protein_coding	6.31072	6.07128	8.30058	0.227441	0.187998	0.450574	2.56655	5.71832	1.28878	0.215052	0.787446	-2.14095	0.477112	0.9419	0.155067	-0.786833	0.00151669
ENST00000493489.1	ENSG00000068650.14	Series1_NHBE_Mock	Series1_NHBE_SARS_CoV_2	ATP11A	protein_coding	retained_intron	6.31072	6.07128	8.30058	0.227441	0.187998	0.450574	0.150247	0.000699231	0.12819	0.000355917	0.0799812	3.69108	0.0208408	0.0001	0.0150333	0.0149333	0.689655
ENST00000164305.5	ENSG00000069943.5	Series1_NHBE_Mock	Series1_NHBE_SARS_CoV_2	PIGB	protein_coding	protein_coding	10.0115	6.1412	2.86527	1.05121	0.297711	-1.09717	4.9307	2.16047	2.6462	0.703646	0.252308	0.291357	0.551014	0.333133	0.927633	0.5945	6.12e-06
ENST00000539642.1	ENSG00000069943.5	Series1_NHBE_Mock	Series1_NHBE_SARS_CoV_2	PIGB	protein_coding	protein_coding	10.0115	6.1412	2.86527	1.05121	0.297711	-1.09717	0.509976	0.958195	0	0.958195	0	-6.59723	0.0577959	0.218	0	-0.218	0.982486
ENST00000562751.1	ENSG00000069943.5	Series1_NHBE_Mock	Series1_NHBE_SARS_CoV_2	PIGB	protein_coding	retained_intron	10.0115	6.1412	2.86527	1.05121	0.297711	-1.09717	0.0711488	0.0339445	0.0291559	0.031711	0.0286063	-0.166453	0.0129184	0.00756667	0.00903333	0.00146667	0.961961
ENST00000563742.1	ENSG00000069943.5	Series1_NHBE_Mock	Series1_NHBE_SARS_CoV_2	PIGB	protein_coding	retained_intron	10.0115	6.1412	2.86527	1.05121	0.297711	-1.09717	0.274541	0.0468622	0.00113346	0.0330564	0.00113346	-2.35257	0.0295408	0.00686667	0.0005	-0.00636667	0.92837
ENST00000565367.1	ENSG00000069943.5	Series1_NHBE_Mock	Series1_NHBE_SARS_CoV_2	PIGB	protein_coding	nonsense_mediated_decay	10.0115	6.1412	2.86527	1.05121	0.297711	-1.09717	0.332562	0	0	0	0	0	0.0269429	0	0	0	NA
ENST00000565402.1	ENSG00000069943.5	Series1_NHBE_Mock	Series1_NHBE_SARS_CoV_2	PIGB	protein_coding	retained_intron	10.0115	6.1412	2.86527	1.05121	0.297711	-1.09717	0.919525	0.124566	0.0875438	0.0261339	0.0347302	-0.464191	0.0800755	0.0201667	0.0299333	0.00976667	0.92791
ENST00000566072.1	ENSG00000069943.5	Series1_NHBE_Mock	Series1_NHBE_SARS_CoV_2	PIGB	protein_coding	processed_transcript	10.0115	6.1412	2.86527	1.05121	0.297711	-1.09717	0.465269	0.185417	0.101233	0.185417	0.101233	-0.812965	0.0386592	0.0231	0.0329333	0.00983333	1
ENST00000570059.1	ENSG00000069943.5	Series1_NHBE_Mock	Series1_NHBE_SARS_CoV_2	PIGB	protein_coding	nonsense_mediated_decay	10.0115	6.1412	2.86527	1.05121	0.297711	-1.09717	2.32732	2.54494	0	1.1602	0	-7.99715	0.188547	0.3804	0	-0.3804	0.0492568
ENST00000397979.3	ENSG00000076984.13	Series1_NHBE_Mock	Series1_NHBE_SARS_CoV_2	MAP2K7	protein_coding	protein_coding	8.01753	8.36724	9.23427	0.617374	0.58921	0.142084	2.41405	1.07466	5.43228	1.07466	2.44318	2.32697	0.300949	0.140567	0.577667	0.4371	0.466836
ENST00000397981.3	ENSG00000076984.13	Series1_NHBE_Mock	Series1_NHBE_SARS_CoV_2	MAP2K7	protein_coding	protein_coding	8.01753	8.36724	9.23427	0.617374	0.58921	0.142084	1.76361	3.79464	0.51584	1.1764	0.318853	-2.85506	0.207073	0.440233	0.0569	-0.383333	0.0394962
ENST00000397983.3	ENSG00000076984.13	Series1_NHBE_Mock	Series1_NHBE_SARS_CoV_2	MAP2K7	protein_coding	protein_coding	8.01753	8.36724	9.23427	0.617374	0.58921	0.142084	2.64723	1.79968	1.12834	1.66772	1.10374	-0.6688	0.348161	0.227233	0.1243	-0.102933	0.947193
ENST00000475022.1	ENSG00000076984.13	Series1_NHBE_Mock	Series1_NHBE_SARS_CoV_2	MAP2K7	protein_coding	retained_intron	8.01753	8.36724	9.23427	0.617374	0.58921	0.142084	0.56887	1.01716	1.29337	0.203523	0.379506	0.343578	0.0691469	0.120367	0.1463	0.0259333	0.983664
ENST00000545011.1	ENSG00000076984.13	Series1_NHBE_Mock	Series1_NHBE_SARS_CoV_2	MAP2K7	protein_coding	protein_coding	8.01753	8.36724	9.23427	0.617374	0.58921	0.142084	0.504568	0.65182	0.733371	0.65182	0.733371	0.167645	0.0586429	0.0679333	0.0809	0.0129667	1
ENST00000302401.3	ENSG00000080503.15	Series1_NHBE_Mock	Series1_NHBE_SARS_CoV_2	SMARCA2	protein_coding	protein_coding	9.58555	20.0604	17.8447	0.961356	2.4596	-0.168762	0.153027	0.466213	0.210749	0.180369	0.060237	-1.1092	0.0182082	0.0226333	0.0130333	-0.0096	0.92182
ENST00000349721.2	ENSG00000080503.15	Series1_NHBE_Mock	Series1_NHBE_SARS_CoV_2	SMARCA2	protein_coding	protein_coding	9.58555	20.0604	17.8447	0.961356	2.4596	-0.168762	2.64151	0.54152	12.3659	0.54152	0.552527	4.48797	0.266245	0.0285	0.715267	0.686767	0.00174999
ENST00000357248.2	ENSG00000080503.15	Series1_NHBE_Mock	Series1_NHBE_SARS_CoV_2	SMARCA2	protein_coding	protein_coding	9.58555	20.0604	17.8447	0.961356	2.4596	-0.168762	1.5178	0.86246	0	0.86246	0	-6.44702	0.170192	0.0453667	0	-0.0453667	0.925336
ENST00000382183.1	ENSG00000080503.15	Series1_NHBE_Mock	Series1_NHBE_SARS_CoV_2	SMARCA2	protein_coding	protein_coding	9.58555	20.0604	17.8447	0.961356	2.4596	-0.168762	0.258117	0.306187	0.631022	0.150299	0.516787	1.0196	0.0218061	0.0157	0.0293333	0.0136333	0.962278
ENST00000382185.1	ENSG00000080503.15	Series1_NHBE_Mock	Series1_NHBE_SARS_CoV_2	SMARCA2	protein_coding	protein_coding	9.58555	20.0604	17.8447	0.961356	2.4596	-0.168762	0.121254	0.0866266	0.311412	0.0345925	0.267112	1.73393	0.0101551	0.00446667	0.0190333	0.0145667	0.925336
ENST00000382194.1	ENSG00000080503.15	Series1_NHBE_Mock	Series1_NHBE_SARS_CoV_2	SMARCA2	protein_coding	protein_coding	9.58555	20.0604	17.8447	0.961356	2.4596	-0.168762	1.56363	3.73733	0	3.73733	0	-8.54972	0.155884	0.196633	0	-0.196633	0.929722
ENST00000382203.1	ENSG00000080503.15	Series1_NHBE_Mock	Series1_NHBE_SARS_CoV_2	SMARCA2	protein_coding	protein_coding	9.58555	20.0604	17.8447	0.961356	2.4596	-0.168762	2.05651	9.57374	0.231357	4.83912	0.143863	-5.31135	0.250857	0.464433	0.0117	-0.452733	0.674555
ENST00000417599.1	ENSG00000080503.15	Series1_NHBE_Mock	Series1_NHBE_SARS_CoV_2	SMARCA2	protein_coding	protein_coding	9.58555	20.0604	17.8447	0.961356	2.4596	-0.168762	0.393741	2.45157	0.663624	0.659987	0.663624	-1.86957	0.0315959	0.119733	0.0444667	-0.0752667	0.499947
ENST00000423555.1	ENSG00000080503.15	Series1_NHBE_Mock	Series1_NHBE_SARS_CoV_2	SMARCA2	protein_coding	protein_coding	9.58555	20.0604	17.8447	0.961356	2.4596	-0.168762	0.293205	0.846749	1.05404	0.261424	0.242517	0.312609	0.0243776	0.0412	0.0591	0.0179	0.900333
ENST00000457226.1	ENSG00000080503.15	Series1_NHBE_Mock	Series1_NHBE_SARS_CoV_2	SMARCA2	protein_coding	protein_coding	9.58555	20.0604	17.8447	0.961356	2.4596	-0.168762	0.249539	0.183758	0.291382	0.125555	0.146497	0.637337	0.0266347	0.00936667	0.0164	0.00703333	0.925389
ENST00000246027.8	ENSG00000088970.11	Series1_NHBE_Mock	Series1_NHBE_SARS_CoV_2	PLK1S1	processed_transcript	processed_transcript	6.08177	8.90074	6.38175	0.500969	0.332875	-0.479333	1.91013	3.16414	2.06192	0.696854	1.03445	-0.615401	0.28818	0.348567	0.326	-0.0225667	0.972822
ENST00000424111.2	ENSG00000088970.11	Series1_NHBE_Mock	Series1_NHBE_SARS_CoV_2	PLK1S1	processed_transcript	processed_transcript	6.08177	8.90074	6.38175	0.500969	0.332875	-0.479333	0.190215	0	0.614428	0	0.470051	5.96446	0.0328796	0	0.0955	0.0955	0.405483
ENST00000427692.2	ENSG00000088970.11	Series1_NHBE_Mock	Series1_NHBE_SARS_CoV_2	PLK1S1	processed_transcript	processed_transcript	6.08177	8.90074	6.38175	0.500969	0.332875	-0.479333	1.80727	0	1.99665	0	0.968289	7.64864	0.364278	0	0.306367	0.306367	0.00915739
ENST00000428699.1	ENSG00000088970.11	Series1_NHBE_Mock	Series1_NHBE_SARS_CoV_2	PLK1S1	processed_transcript	processed_transcript	6.08177	8.90074	6.38175	0.500969	0.332875	-0.479333	1.1463	4.78943	1.02503	0.327376	0.551532	-2.2132	0.161259	0.537467	0.164667	-0.3728	0.446691
ENST00000457464.1	ENSG00000088970.11	Series1_NHBE_Mock	Series1_NHBE_SARS_CoV_2	PLK1S1	processed_transcript	processed_transcript	6.08177	8.90074	6.38175	0.500969	0.332875	-0.479333	0.757621	0.947162	0.518916	0.530424	0.076275	-0.855725	0.114694	0.113967	0.0814667	-0.0325	1
ENST00000458446.2	ENSG00000088970.11	Series1_NHBE_Mock	Series1_NHBE_SARS_CoV_2	PLK1S1	processed_transcript	processed_transcript	6.08177	8.90074	6.38175	0.500969	0.332875	-0.479333	0.194929	0	0	0	0	0	0.0268694	0	0	0	NA
ENST00000203001.2	ENSG00000089195.10	Series1_NHBE_Mock	Series1_NHBE_SARS_CoV_2	TRMT6	protein_coding	protein_coding	17.858	18.6593	28.2035	1.23615	2.15883	0.59572	10.2332	12.6929	13.0381	6.34654	2.07856	0.0386809	0.598496	0.638	0.4577	-0.1803	0.914612
ENST00000453074.2	ENSG00000089195.10	Series1_NHBE_Mock	Series1_NHBE_SARS_CoV_2	TRMT6	protein_coding	protein_coding	17.858	18.6593	28.2035	1.23615	2.15883	0.59572	2.9155	0	14.7645	0	1.12967	10.5289	0.126624	0	0.526433	0.526433	4.68e-36
ENST00000466974.1	ENSG00000089195.10	Series1_NHBE_Mock	Series1_NHBE_SARS_CoV_2	TRMT6	protein_coding	processed_transcript	17.858	18.6593	28.2035	1.23615	2.15883	0.59572	1.58783	0.830489	0.283272	0.479703	0.283272	-1.51899	0.0848184	0.0481667	0.0116333	-0.0365333	0.86243
ENST00000473131.1	ENSG00000089195.10	Series1_NHBE_Mock	Series1_NHBE_SARS_CoV_2	TRMT6	protein_coding	processed_transcript	17.858	18.6593	28.2035	1.23615	2.15883	0.59572	2.97023	5.13591	0	4.70256	0	-9.00728	0.182902	0.313833	0	-0.313833	0.557485
ENST00000356362.2	ENSG00000091127.9	Series1_NHBE_Mock	Series1_NHBE_SARS_CoV_2	PUS7	protein_coding	protein_coding	11.9077	10.1047	9.66712	0.270726	1.08045	-0.0638023	6.34581	3.34113	4.70942	1.3711	1.44616	0.493961	0.559841	0.3339	0.532833	0.198933	0.926068
ENST00000469408.1	ENSG00000091127.9	Series1_NHBE_Mock	Series1_NHBE_SARS_CoV_2	PUS7	protein_coding	protein_coding	11.9077	10.1047	9.66712	0.270726	1.08045	-0.0638023	4.62858	6.35477	0	1.58552	0	-9.31397	0.365131	0.6246	0	-0.6246	2.42e-08
ENST00000481939.1	ENSG00000091127.9	Series1_NHBE_Mock	Series1_NHBE_SARS_CoV_2	PUS7	protein_coding	nonsense_mediated_decay	11.9077	10.1047	9.66712	0.270726	1.08045	-0.0638023	0.689924	0.273673	4.88853	0.138636	2.49374	4.11005	0.0551918	0.0278333	0.458933	0.4311	0.734131
ENST00000487277.1	ENSG00000091127.9	Series1_NHBE_Mock	Series1_NHBE_SARS_CoV_2	PUS7	protein_coding	retained_intron	11.9077	10.1047	9.66712	0.270726	1.08045	-0.0638023	0.171375	0.13485	0.0170324	0.0646755	0.0075728	-2.42179	0.0138531	0.0136667	0.00166667	-0.012	0.504625
ENST00000210633.3	ENSG00000095539.11	Series1_NHBE_Mock	Series1_NHBE_SARS_CoV_2	SEMA4G	protein_coding	protein_coding	5.18392	3.08122	2.7345	0.306747	0.343809	-0.171633	1.66615	1.27716	0.50649	0.402159	0.305731	-1.31738	0.239686	0.4086	0.164067	-0.244533	0.713265
ENST00000370250.4	ENSG00000095539.11	Series1_NHBE_Mock	Series1_NHBE_SARS_CoV_2	SEMA4G	protein_coding	protein_coding	5.18392	3.08122	2.7345	0.306747	0.343809	-0.171633	0.425402	0	0.390196	0	0.390196	5.32264	0.0833939	0	0.1164	0.1164	0.917772
ENST00000484128.2	ENSG00000095539.11	Series1_NHBE_Mock	Series1_NHBE_SARS_CoV_2	SEMA4G	protein_coding	processed_transcript	5.18392	3.08122	2.7345	0.306747	0.343809	-0.171633	0.104362	0	0.129666	0	0.129666	3.80391	0.0279878	0	0.0482333	0.0482333	0.925336
ENST00000518948.1	ENSG00000095539.11	Series1_NHBE_Mock	Series1_NHBE_SARS_CoV_2	SEMA4G	protein_coding	retained_intron	5.18392	3.08122	2.7345	0.306747	0.343809	-0.171633	0.18811	0	0.0678307	0	0.0572765	2.96034	0.0345265	0	0.0252333	0.0252333	0.925336
ENST00000519649.1	ENSG00000095539.11	Series1_NHBE_Mock	Series1_NHBE_SARS_CoV_2	SEMA4G	protein_coding	protein_coding	5.18392	3.08122	2.7345	0.306747	0.343809	-0.171633	0.821325	1.58296	0.122622	0.321007	0.122622	-3.58632	0.17351	0.5083	0.0365667	-0.471733	0.00912415
ENST00000521006.1	ENSG00000095539.11	Series1_NHBE_Mock	Series1_NHBE_SARS_CoV_2	SEMA4G	protein_coding	nonsense_mediated_decay	5.18392	3.08122	2.7345	0.306747	0.343809	-0.171633	1.92513	0.221095	1.51769	0.221095	0.416942	2.7248	0.42891	0.0831	0.609467	0.526367	0.378858
ENST00000252011.3	ENSG00000101452.10	Series1_NHBE_Mock	Series1_NHBE_SARS_CoV_2	DHX35	protein_coding	protein_coding	4.12873	3.99079	3.67399	0.377392	0.335864	-0.119014	2.75589	1.39896	3.19985	0.318187	0.267645	1.18788	0.682069	0.369033	0.8727	0.503667	0.00289217
ENST00000373323.4	ENSG00000101452.10	Series1_NHBE_Mock	Series1_NHBE_SARS_CoV_2	DHX35	protein_coding	protein_coding	4.12873	3.99079	3.67399	0.377392	0.335864	-0.119014	0.234433	1.60211	0.139653	1.01599	0.139653	-3.42926	0.0542531	0.379667	0.0379333	-0.341733	0.83426
ENST00000373325.2	ENSG00000101452.10	Series1_NHBE_Mock	Series1_NHBE_SARS_CoV_2	DHX35	protein_coding	protein_coding	4.12873	3.99079	3.67399	0.377392	0.335864	-0.119014	0.0494434	0	0	0	0	0	0.0140531	0	0	0	NA
ENST00000449559.1	ENSG00000101452.10	Series1_NHBE_Mock	Series1_NHBE_SARS_CoV_2	DHX35	protein_coding	protein_coding	4.12873	3.99079	3.67399	0.377392	0.335864	-0.119014	0.055497	0	0	0	0	0	0.0116082	0	0	0	NA
ENST00000482619.1	ENSG00000101452.10	Series1_NHBE_Mock	Series1_NHBE_SARS_CoV_2	DHX35	protein_coding	retained_intron	4.12873	3.99079	3.67399	0.377392	0.335864	-0.119014	0.0848798	0.0721084	0.216288	0.055818	0.101216	1.46256	0.0229653	0.0183333	0.0584	0.0400667	0.893814
ENST00000484417.1	ENSG00000101452.10	Series1_NHBE_Mock	Series1_NHBE_SARS_CoV_2	DHX35	protein_coding	nonsense_mediated_decay	4.12873	3.99079	3.67399	0.377392	0.335864	-0.119014	0.886254	0.866494	0	0.866494	0	-6.45367	0.199133	0.22	0	-0.22	0.925389
ENST00000493450.1	ENSG00000101452.10	Series1_NHBE_Mock	Series1_NHBE_SARS_CoV_2	DHX35	protein_coding	retained_intron	4.12873	3.99079	3.67399	0.377392	0.335864	-0.119014	0.062334	0.0511156	0.118202	0.0511156	0.0339782	1.06881	0.0159306	0.0129667	0.0309667	0.018	0.896946
ENST00000218348.3	ENSG00000102226.5	Series1_NHBE_Mock	Series1_NHBE_SARS_CoV_2	USP11	protein_coding	protein_coding	19.1271	5.58029	4.3189	0.479919	0.244859	-0.368924	12.504	0.0970683	1.65148	0.0970683	0.831603	3.95587	0.544363	0.0193667	0.366833	0.347467	0.621825
ENST00000377080.3	ENSG00000102226.5	Series1_NHBE_Mock	Series1_NHBE_SARS_CoV_2	USP11	protein_coding	protein_coding	19.1271	5.58029	4.3189	0.479919	0.244859	-0.368924	0.180757	0.854798	0	0.544432	0	-6.43429	0.0137714	0.141633	0	-0.141633	0.383144
ENST00000377107.2	ENSG00000102226.5	Series1_NHBE_Mock	Series1_NHBE_SARS_CoV_2	USP11	protein_coding	protein_coding	19.1271	5.58029	4.3189	0.479919	0.244859	-0.368924	4.74042	1.18751	2.00697	0.642303	0.689506	0.752152	0.305367	0.215933	0.481833	0.2659	0.892988
ENST00000469080.1	ENSG00000102226.5	Series1_NHBE_Mock	Series1_NHBE_SARS_CoV_2	USP11	protein_coding	retained_intron	19.1271	5.58029	4.3189	0.479919	0.244859	-0.368924	0.244872	1.8197	0.00394449	0.544389	0.00394449	-7.03577	0.0370571	0.324233	0.000833333	-0.3234	3e-05
ENST00000478596.1	ENSG00000102226.5	Series1_NHBE_Mock	Series1_NHBE_SARS_CoV_2	USP11	protein_coding	retained_intron	19.1271	5.58029	4.3189	0.479919	0.244859	-0.368924	0.178137	0.466684	0	0.466684	0	-5.57496	0.0113286	0.0898333	0	-0.0898333	0.929555
ENST00000488848.1	ENSG00000102226.5	Series1_NHBE_Mock	Series1_NHBE_SARS_CoV_2	USP11	protein_coding	retained_intron	19.1271	5.58029	4.3189	0.479919	0.244859	-0.368924	0.194052	0.373821	0.179324	0.0741045	0.066386	-1.01957	0.0195224	0.0693667	0.0415	-0.0278667	0.904471
ENST00000489030.1	ENSG00000102226.5	Series1_NHBE_Mock	Series1_NHBE_SARS_CoV_2	USP11	protein_coding	retained_intron	19.1271	5.58029	4.3189	0.479919	0.244859	-0.368924	0.115789	0.271998	0.0725993	0.0775981	0.0245804	-1.77148	0.0121224	0.0475333	0.0169	-0.0306333	0.417173
ENST00000489111.1	ENSG00000102226.5	Series1_NHBE_Mock	Series1_NHBE_SARS_CoV_2	USP11	protein_coding	retained_intron	19.1271	5.58029	4.3189	0.479919	0.244859	-0.368924	0.2606	0.146218	0.145559	0.0860196	0.138539	-0.0060979	0.016002	0.0244333	0.0339	0.00946667	0.987841
ENST00000497179.1	ENSG00000102226.5	Series1_NHBE_Mock	Series1_NHBE_SARS_CoV_2	USP11	protein_coding	retained_intron	19.1271	5.58029	4.3189	0.479919	0.244859	-0.368924	0.293337	0.160702	0.095343	0.0813744	0.095343	-0.696384	0.0151429	0.0280667	0.0200667	-0.008	0.929722
ENST00000219255.3	ENSG00000102981.5	Series1_NHBE_Mock	Series1_NHBE_SARS_CoV_2	PARD6A	protein_coding	protein_coding	3.04764	0.199717	0.386546	0.056939	0.119155	0.919045	0.759331	0	0	0	0	0	0.19995	0	0	0	NA
ENST00000458121.2	ENSG00000102981.5	Series1_NHBE_Mock	Series1_NHBE_SARS_CoV_2	PARD6A	protein_coding	protein_coding	3.04764	0.199717	0.386546	0.056939	0.119155	0.919045	1.37446	0	0.386546	0	0.119155	5.30941	0.433731	0	1	1	0.000429536
ENST00000602551.1	ENSG00000102981.5	Series1_NHBE_Mock	Series1_NHBE_SARS_CoV_2	PARD6A	protein_coding	protein_coding	3.04764	0.199717	0.386546	0.056939	0.119155	0.919045	0.0241506	0	0	0	0	0	0.0121021	0	0	0	NA
ENST00000602727.1	ENSG00000102981.5	Series1_NHBE_Mock	Series1_NHBE_SARS_CoV_2	PARD6A	protein_coding	retained_intron	3.04764	0.199717	0.386546	0.056939	0.119155	0.919045	0.889703	0.199717	0	0.056939	0	-4.39037	0.354219	1	0	-1	0.000687698
ENST00000264818.6	ENSG00000105397.9	Series1_NHBE_Mock	Series1_NHBE_SARS_CoV_2	TYK2	protein_coding	protein_coding	17.2947	15.9052	17.3595	0.874496	1.07617	0.126145	4.42007	1.76535	9.10906	0.889035	1.37697	2.36078	0.250057	0.1162	0.520133	0.403933	0.421958
ENST00000525621.1	ENSG00000105397.9	Series1_NHBE_Mock	Series1_NHBE_SARS_CoV_2	TYK2	protein_coding	protein_coding	17.2947	15.9052	17.3595	0.874496	1.07617	0.126145	7.08001	8.06119	3.09319	0.516573	0.436966	-1.37903	0.421971	0.5073	0.180067	-0.327233	8.15e-07
ENST00000529370.1	ENSG00000105397.9	Series1_NHBE_Mock	Series1_NHBE_SARS_CoV_2	TYK2	protein_coding	protein_coding	17.2947	15.9052	17.3595	0.874496	1.07617	0.126145	1.39307	1.66395	2.13856	0.826312	0.243271	0.36011	0.0824959	0.100333	0.124033	0.0237	0.926068
ENST00000529412.1	ENSG00000105397.9	Series1_NHBE_Mock	Series1_NHBE_SARS_CoV_2	TYK2	protein_coding	retained_intron	17.2947	15.9052	17.3595	0.874496	1.07617	0.126145	0.82732	0.669477	0.342678	0.340942	0.142831	-0.946074	0.0494776	0.0407	0.0194333	-0.0212667	0.904879
ENST00000529422.1	ENSG00000105397.9	Series1_NHBE_Mock	Series1_NHBE_SARS_CoV_2	TYK2	protein_coding	processed_transcript	17.2947	15.9052	17.3595	0.874496	1.07617	0.126145	0.28156	0.22031	0.0624419	0.133855	0.0319439	-1.66868	0.0145857	0.0139667	0.00383333	-0.0101333	0.845142
ENST00000529739.1	ENSG00000105397.9	Series1_NHBE_Mock	Series1_NHBE_SARS_CoV_2	TYK2	protein_coding	protein_coding	17.2947	15.9052	17.3595	0.874496	1.07617	0.126145	1.84829	1.14146	1.01076	0.112213	0.018055	-0.173826	0.0960184	0.0715	0.0587	-0.0128	0.922915
ENST00000530829.1	ENSG00000105397.9	Series1_NHBE_Mock	Series1_NHBE_SARS_CoV_2	TYK2	protein_coding	protein_coding	17.2947	15.9052	17.3595	0.874496	1.07617	0.126145	0.213078	0.0153495	0.100705	0.0153495	0.100705	2.12668	0.0134469	0.000933333	0.00616667	0.00523333	0.935102
ENST00000534228.1	ENSG00000105397.9	Series1_NHBE_Mock	Series1_NHBE_SARS_CoV_2	TYK2	protein_coding	retained_intron	17.2947	15.9052	17.3595	0.874496	1.07617	0.126145	0.499119	1.11354	0.858902	0.317097	0.261112	-0.37079	0.0297735	0.0717333	0.0512	-0.0205333	0.925218
ENST00000223398.6	ENSG00000106665.11	Series1_NHBE_Mock	Series1_NHBE_SARS_CoV_2	CLIP2	protein_coding	protein_coding	2.92338	1.75707	2.9162	0.141653	0.611431	0.72767	0.61407	1.68683	0.0300881	0.135543	0.0185215	-5.40353	0.319469	0.9601	0.0124	-0.9477	1.04e-18
ENST00000361545.5	ENSG00000106665.11	Series1_NHBE_Mock	Series1_NHBE_SARS_CoV_2	CLIP2	protein_coding	protein_coding	2.92338	1.75707	2.9162	0.141653	0.611431	0.72767	1.99633	0.012866	1.42674	0.012866	0.446528	5.97346	0.578957	0.00663333	0.5885	0.581867	0.234825
ENST00000395060.1	ENSG00000106665.11	Series1_NHBE_Mock	Series1_NHBE_SARS_CoV_2	CLIP2	protein_coding	protein_coding	2.92338	1.75707	2.9162	0.141653	0.611431	0.72767	0.166771	0	1.16922	0	1.16922	6.88169	0.036798	0	0.286567	0.286567	0.96688
ENST00000474962.1	ENSG00000106665.11	Series1_NHBE_Mock	Series1_NHBE_SARS_CoV_2	CLIP2	protein_coding	retained_intron	2.92338	1.75707	2.9162	0.141653	0.611431	0.72767	0.0293861	0.00717147	0.00627726	0.00255213	0.00241453	-0.0771551	0.0173694	0.0042	0.00203333	-0.00216667	NA
ENST00000493166.1	ENSG00000106665.11	Series1_NHBE_Mock	Series1_NHBE_SARS_CoV_2	CLIP2	protein_coding	protein_coding	2.92338	1.75707	2.9162	0.141653	0.611431	0.72767	0.0848286	0	0.22361	0	0.22361	4.54603	0.0273184	0	0.0840667	0.0840667	0.926954
ENST00000263593.3	ENSG00000110013.8	Series1_NHBE_Mock	Series1_NHBE_SARS_CoV_2	SIAE	protein_coding	protein_coding	8.66171	16.9789	14.5963	0.30728	1.14728	-0.218001	2.70982	0.390011	6.74254	0.0491211	0.437141	4.07732	0.354755	0.0230667	0.4634	0.440333	1.74e-33
ENST00000533613.1	ENSG00000110013.8	Series1_NHBE_Mock	Series1_NHBE_SARS_CoV_2	SIAE	protein_coding	retained_intron	8.66171	16.9789	14.5963	0.30728	1.14728	-0.218001	0.115777	0.0312508	0.153601	0.00745038	0.0527382	1.98769	0.016351	0.00183333	0.0111	0.00926667	0.517639
ENST00000545756.1	ENSG00000110013.8	Series1_NHBE_Mock	Series1_NHBE_SARS_CoV_2	SIAE	protein_coding	protein_coding	8.66171	16.9789	14.5963	0.30728	1.14728	-0.218001	5.72018	16.4963	7.62334	0.345139	0.832638	-1.11263	0.613216	0.971467	0.5199	-0.451567	1.75e-37
ENST00000304363.4	ENSG00000110066.10	Series1_NHBE_Mock	Series1_NHBE_SARS_CoV_2	SUV420H1	protein_coding	protein_coding	9.35242	17.1089	15.0122	1.59804	1.126	-0.188501	3.33696	4.80578	3.40564	0.840989	0.32193	-0.495613	0.378582	0.2792	0.228767	-0.0504333	0.915912
ENST00000401547.2	ENSG00000110066.10	Series1_NHBE_Mock	Series1_NHBE_SARS_CoV_2	SUV420H1	protein_coding	protein_coding	9.35242	17.1089	15.0122	1.59804	1.126	-0.188501	1.44568	5.76788	0.359519	0.25706	0.279552	-3.96682	0.140147	0.345333	0.0269667	-0.318367	0.0064408
ENST00000402185.2	ENSG00000110066.10	Series1_NHBE_Mock	Series1_NHBE_SARS_CoV_2	SUV420H1	protein_coding	protein_coding	9.35242	17.1089	15.0122	1.59804	1.126	-0.188501	0.171387	0.515455	0.252262	0.0941499	0.252262	-1.00256	0.0153878	0.0315	0.0162667	-0.0152333	0.790624
ENST00000402789.1	ENSG00000110066.10	Series1_NHBE_Mock	Series1_NHBE_SARS_CoV_2	SUV420H1	protein_coding	protein_coding	9.35242	17.1089	15.0122	1.59804	1.126	-0.188501	0.644267	0	0	0	0	0	0.0754735	0	0	0	NA
ENST00000405515.1	ENSG00000110066.10	Series1_NHBE_Mock	Series1_NHBE_SARS_CoV_2	SUV420H1	protein_coding	protein_coding	9.35242	17.1089	15.0122	1.59804	1.126	-0.188501	2.59405	3.58321	9.29913	1.39539	0.896724	1.37337	0.263967	0.198733	0.6177	0.418967	0.000139483
ENST00000441488.2	ENSG00000110066.10	Series1_NHBE_Mock	Series1_NHBE_SARS_CoV_2	SUV420H1	protein_coding	nonsense_mediated_decay	9.35242	17.1089	15.0122	1.59804	1.126	-0.188501	0.125512	0	0	0	0	0	0.0138143	0	0	0	NA
ENST00000458496.1	ENSG00000110066.10	Series1_NHBE_Mock	Series1_NHBE_SARS_CoV_2	SUV420H1	protein_coding	protein_coding	9.35242	17.1089	15.0122	1.59804	1.126	-0.188501	0.286503	0.656119	0	0.656119	0	-6.05771	0.0297796	0.0410333	0	-0.0410333	0.926068
ENST00000466295.1	ENSG00000110066.10	Series1_NHBE_Mock	Series1_NHBE_SARS_CoV_2	SUV420H1	protein_coding	retained_intron	9.35242	17.1089	15.0122	1.59804	1.126	-0.188501	0.17935	0.516284	0.409847	0.0288195	0.107691	-0.325977	0.0207306	0.0304333	0.0276333	-0.0028	0.935517
ENST00000524672.1	ENSG00000110066.10	Series1_NHBE_Mock	Series1_NHBE_SARS_CoV_2	SUV420H1	protein_coding	retained_intron	9.35242	17.1089	15.0122	1.59804	1.126	-0.188501	0.394778	0.840119	0.992422	0.274759	0.223581	0.237753	0.043551	0.0474333	0.0645667	0.0171333	0.921806
ENST00000266679.8	ENSG00000111605.12	Series1_NHBE_Mock	Series1_NHBE_SARS_CoV_2	CPSF6	protein_coding	protein_coding	16.7613	24.3262	14.9071	0.371719	0.831647	-0.706131	7.2003	16.8845	1.25586	0.936913	0.406822	-3.73836	0.380384	0.693367	0.0819333	-0.611433	1.78e-13
ENST00000435070.2	ENSG00000111605.12	Series1_NHBE_Mock	Series1_NHBE_SARS_CoV_2	CPSF6	protein_coding	protein_coding	16.7613	24.3262	14.9071	0.371719	0.831647	-0.706131	8.7679	7.17578	13.1487	0.659487	0.509295	0.872802	0.568329	0.2957	0.883967	0.588267	1.5e-19
ENST00000547486.1	ENSG00000111605.12	Series1_NHBE_Mock	Series1_NHBE_SARS_CoV_2	CPSF6	protein_coding	retained_intron	16.7613	24.3262	14.9071	0.371719	0.831647	-0.706131	0.33587	0.265891	0.502567	0.0270074	0.0293969	0.89364	0.0209878	0.0109	0.0340667	0.0231667	0.242311
ENST00000550987.1	ENSG00000111605.12	Series1_NHBE_Mock	Series1_NHBE_SARS_CoV_2	CPSF6	protein_coding	processed_transcript	16.7613	24.3262	14.9071	0.371719	0.831647	-0.706131	0.147071	0	0	0	0	0	0.0113429	0	0	0	NA
ENST00000551516.1	ENSG00000111605.12	Series1_NHBE_Mock	Series1_NHBE_SARS_CoV_2	CPSF6	protein_coding	protein_coding	16.7613	24.3262	14.9071	0.371719	0.831647	-0.706131	0.216006	0	0	0	0	0	0.0135898	0	0	0	NA
ENST00000337404.4	ENSG00000112096.12	Series1_NHBE_Mock	Series1_NHBE_SARS_CoV_2	SOD2	protein_coding	protein_coding	126.358	44.5664	209.79	9.42579	19.3505	2.23466	2.91978	5.50508	0.72177	0.823649	0.479867	-2.91392	0.0465469	0.1418	0.00396667	-0.137833	0.000251994
ENST00000367054.2	ENSG00000112096.12	Series1_NHBE_Mock	Series1_NHBE_SARS_CoV_2	SOD2	protein_coding	protein_coding	126.358	44.5664	209.79	9.42579	19.3505	2.23466	45.016	1.56982	89.0785	1.56982	10.0079	5.81741	0.336041	0.0280667	0.442067	0.414	0.0739292
ENST00000367055.4	ENSG00000112096.12	Series1_NHBE_Mock	Series1_NHBE_SARS_CoV_2	SOD2	protein_coding	protein_coding	126.358	44.5664	209.79	9.42579	19.3505	2.23466	31.9767	1.0737	12.7532	1.0737	5.83025	3.55795	0.211363	0.0192	0.0676667	0.0484667	0.59895
ENST00000401980.3	ENSG00000112096.12	Series1_NHBE_Mock	Series1_NHBE_SARS_CoV_2	SOD2	protein_coding	protein_coding	126.358	44.5664	209.79	9.42579	19.3505	2.23466	2.96014	0.617734	0.0228641	0.558501	0.0228641	-4.25557	0.0376224	0.0118667	0.0001	-0.0117667	0.328414
ENST00000444946.2	ENSG00000112096.12	Series1_NHBE_Mock	Series1_NHBE_SARS_CoV_2	SOD2	protein_coding	protein_coding	126.358	44.5664	209.79	9.42579	19.3505	2.23466	1.65258	0.301302	1.13749	0.193703	0.81341	1.8821	0.0121755	0.00736667	0.0063	-0.00106667	0.963142
ENST00000535459.1	ENSG00000112096.12	Series1_NHBE_Mock	Series1_NHBE_SARS_CoV_2	SOD2	protein_coding	retained_intron	126.358	44.5664	209.79	9.42579	19.3505	2.23466	7.09887	20.6105	7.51645	8.2524	5.64636	-1.45404	0.0676429	0.473633	0.0420667	-0.431567	0.0250321
ENST00000535561.1	ENSG00000112096.12	Series1_NHBE_Mock	Series1_NHBE_SARS_CoV_2	SOD2	protein_coding	protein_coding	126.358	44.5664	209.79	9.42579	19.3505	2.23466	1.80566	0	0.0622703	0	0.0622703	2.8534	0.0207857	0	0.000266667	0.000266667	1
ENST00000538183.2	ENSG00000112096.12	Series1_NHBE_Mock	Series1_NHBE_SARS_CoV_2	SOD2	protein_coding	protein_coding	126.358	44.5664	209.79	9.42579	19.3505	2.23466	14.9585	5.56895	11.4999	0.730042	1.61621	1.04481	0.136776	0.150167	0.0574333	-0.0927333	0.56682
ENST00000545162.1	ENSG00000112096.12	Series1_NHBE_Mock	Series1_NHBE_SARS_CoV_2	SOD2	protein_coding	protein_coding	126.358	44.5664	209.79	9.42579	19.3505	2.23466	15.9463	9.12232	86.4603	9.12232	43.3095	3.24315	0.11149	0.163067	0.377433	0.214367	0.816705
ENST00000318471.4	ENSG00000112357.8	Series1_NHBE_Mock	Series1_NHBE_SARS_CoV_2	PEX7	protein_coding	protein_coding	4.01493	4.76463	4.84374	0.31173	0.13856	0.0237068	2.88202	3.40196	0	0.263998	0	-8.41446	0.682567	0.713067	0	-0.713067	6.65e-31
ENST00000541292.1	ENSG00000112357.8	Series1_NHBE_Mock	Series1_NHBE_SARS_CoV_2	PEX7	protein_coding	protein_coding	4.01493	4.76463	4.84374	0.31173	0.13856	0.0237068	1.09836	1.32216	4.76938	0.0507577	0.0984516	1.84306	0.309131	0.2785	0.9851	0.7066	9.79e-32
ENST00000326682.8	ENSG00000113971.14	Series1_NHBE_Mock	Series1_NHBE_SARS_CoV_2	NPHP3	protein_coding	protein_coding	4.17623	4.88495	5.60165	0.285294	0.354361	0.197131	0.836038	3.59427	0.485458	0.364363	0.43118	-2.86287	0.215108	0.731933	0.0784667	-0.653467	0.00733451
ENST00000337331.5	ENSG00000113971.14	Series1_NHBE_Mock	Series1_NHBE_SARS_CoV_2	NPHP3	protein_coding	protein_coding	4.17623	4.88495	5.60165	0.285294	0.354361	0.197131	1.04577	0.0227818	1.19715	0.0227818	0.627291	5.20257	0.234304	0.00526667	0.210767	0.2055	0.501912
ENST00000343113.4	ENSG00000113971.14	Series1_NHBE_Mock	Series1_NHBE_SARS_CoV_2	NPHP3	protein_coding	protein_coding	4.17623	4.88495	5.60165	0.285294	0.354361	0.197131	0.126938	0.0502736	0.0479906	0.0134327	0.00425463	-0.0557093	0.0285755	0.0100333	0.0086	-0.00143333	0.975648
ENST00000383282.2	ENSG00000113971.14	Series1_NHBE_Mock	Series1_NHBE_SARS_CoV_2	NPHP3	protein_coding	protein_coding	4.17623	4.88495	5.60165	0.285294	0.354361	0.197131	0.108421	0.0819216	0.0925015	0.0476222	0.0530569	0.157169	0.0249469	0.0165667	0.0154333	-0.00113333	0.971062
ENST00000469232.1	ENSG00000113971.14	Series1_NHBE_Mock	Series1_NHBE_SARS_CoV_2	NPHP3	protein_coding	nonsense_mediated_decay	4.17623	4.88495	5.60165	0.285294	0.354361	0.197131	0.208393	0.389761	0.469858	0.0630517	0.208268	0.263468	0.0467265	0.0811667	0.0822	0.00103333	1
ENST00000471145.1	ENSG00000113971.14	Series1_NHBE_Mock	Series1_NHBE_SARS_CoV_2	NPHP3	protein_coding	processed_transcript	4.17623	4.88495	5.60165	0.285294	0.354361	0.197131	0.102087	0.0455127	0	0.0455127	0	-2.47282	0.0233898	0.00906667	0	-0.00906667	0.858124
ENST00000471702.1	ENSG00000113971.14	Series1_NHBE_Mock	Series1_NHBE_SARS_CoV_2	NPHP3	protein_coding	nonsense_mediated_decay	4.17623	4.88495	5.60165	0.285294	0.354361	0.197131	0.664213	0.149891	2.07406	0.149891	1.40775	3.70424	0.176029	0.0345667	0.383667	0.3491	0.86633
ENST00000474871.1	ENSG00000113971.14	Series1_NHBE_Mock	Series1_NHBE_SARS_CoV_2	NPHP3	protein_coding	retained_intron	4.17623	4.88495	5.60165	0.285294	0.354361	0.197131	0.568576	0.247302	1.0368	0.028278	0.327279	2.02444	0.127914	0.0506667	0.1878	0.137133	0.343761
ENST00000476742.1	ENSG00000113971.14	Series1_NHBE_Mock	Series1_NHBE_SARS_CoV_2	NPHP3	protein_coding	processed_transcript	4.17623	4.88495	5.60165	0.285294	0.354361	0.197131	0.0680433	0.0160432	0	0.0160432	0	-1.3809	0.0148816	0.00303333	0	-0.00303333	0.922035
ENST00000490993.1	ENSG00000113971.14	Series1_NHBE_Mock	Series1_NHBE_SARS_CoV_2	NPHP3	protein_coding	retained_intron	4.17623	4.88495	5.60165	0.285294	0.354361	0.197131	0.248871	0.103856	0.121343	0.062169	0.10786	0.206137	0.0594918	0.0203333	0.0198	-0.000533333	0.980994
ENST00000493732.1	ENSG00000113971.14	Series1_NHBE_Mock	Series1_NHBE_SARS_CoV_2	NPHP3	protein_coding	retained_intron	4.17623	4.88495	5.60165	0.285294	0.354361	0.197131	0.104395	0.165578	0.0709563	0.0197907	0.0252354	-1.1169	0.0252653	0.0336333	0.0123667	-0.0212667	0.837602
ENST00000515289.1	ENSG00000113971.14	Series1_NHBE_Mock	Series1_NHBE_SARS_CoV_2	NPHP3	protein_coding	retained_intron	4.17623	4.88495	5.60165	0.285294	0.354361	0.197131	0.0706272	0.0128071	0.00428017	0.00675467	0.00428017	-0.675468	0.0170224	0.00273333	0.0007	-0.00203333	NA
ENST00000369709.3	ENSG00000116473.10	Series1_NHBE_Mock	Series1_NHBE_SARS_CoV_2	RAP1A	protein_coding	protein_coding	12.6264	13.9822	27.0184	1.89446	3.12435	0.949849	3.28032	8.32907	3.57629	0.529025	0.714752	-1.21739	0.427373	0.625567	0.134367	-0.4912	0.00169755
ENST00000433097.1	ENSG00000116473.10	Series1_NHBE_Mock	Series1_NHBE_SARS_CoV_2	RAP1A	protein_coding	protein_coding	12.6264	13.9822	27.0184	1.89446	3.12435	0.949849	1.3127	1.42914	3.49977	1.42914	3.49977	1.28616	0.105798	0.1079	0.151933	0.0440333	0.989499
ENST00000436150.2	ENSG00000116473.10	Series1_NHBE_Mock	Series1_NHBE_SARS_CoV_2	RAP1A	protein_coding	protein_coding	12.6264	13.9822	27.0184	1.89446	3.12435	0.949849	2.31987	3.69848	3.60329	3.30436	3.29923	-0.0375168	0.151931	0.219333	0.155433	-0.0639	0.96284
ENST00000494982.1	ENSG00000116473.10	Series1_NHBE_Mock	Series1_NHBE_SARS_CoV_2	RAP1A	protein_coding	processed_transcript	12.6264	13.9822	27.0184	1.89446	3.12435	0.949849	3.07402	0.525533	16.339	0.525533	8.66254	4.93209	0.179671	0.0472	0.558267	0.511067	0.6816
ENST00000545460.1	ENSG00000116473.10	Series1_NHBE_Mock	Series1_NHBE_SARS_CoV_2	RAP1A	protein_coding	protein_coding	12.6264	13.9822	27.0184	1.89446	3.12435	0.949849	2.63948	0	0	0	0	0	0.135227	0	0	0	NA
ENST00000271883.5	ENSG00000116580.14	Series1_NHBE_Mock	Series1_NHBE_SARS_CoV_2	GON4L	protein_coding	protein_coding	7.26186	13.418	15.1681	0.431349	0.507033	0.17675	1.84542	0	6.16356	0	2.81015	9.26996	0.234855	0	0.417233	0.417233	0.00213176
ENST00000361040.5	ENSG00000116580.14	Series1_NHBE_Mock	Series1_NHBE_SARS_CoV_2	GON4L	protein_coding	protein_coding	7.26186	13.418	15.1681	0.431349	0.507033	0.17675	0.269066	0.0689121	0.307787	0.0138681	0.0522055	2.00974	0.0386878	0.0051	0.0204333	0.0153333	0.427869
ENST00000368331.1	ENSG00000116580.14	Series1_NHBE_Mock	Series1_NHBE_SARS_CoV_2	GON4L	protein_coding	protein_coding	7.26186	13.418	15.1681	0.431349	0.507033	0.17675	1.35892	9.70032	0.911069	0.219349	0.291445	-3.39814	0.162543	0.724833	0.0598667	-0.664967	1.29e-17
ENST00000437809.1	ENSG00000116580.14	Series1_NHBE_Mock	Series1_NHBE_SARS_CoV_2	GON4L	protein_coding	protein_coding	7.26186	13.418	15.1681	0.431349	0.507033	0.17675	2.3771	1.11533	5.17466	0.294352	3.06849	2.2039	0.368637	0.0820333	0.331333	0.2493	0.925336
ENST00000460075.1	ENSG00000116580.14	Series1_NHBE_Mock	Series1_NHBE_SARS_CoV_2	GON4L	protein_coding	retained_intron	7.26186	13.418	15.1681	0.431349	0.507033	0.17675	0.292679	0.924148	0.927198	0.169249	0.0957449	0.00470308	0.0371918	0.0682667	0.0614	-0.00686667	0.97224
ENST00000467009.1	ENSG00000116580.14	Series1_NHBE_Mock	Series1_NHBE_SARS_CoV_2	GON4L	protein_coding	processed_transcript	7.26186	13.418	15.1681	0.431349	0.507033	0.17675	0.0581551	0.0290796	0.0529896	0.0184111	0.0304399	0.688698	0.0107673	0.00223333	0.00346667	0.00123333	0.930689
ENST00000468867.1	ENSG00000116580.14	Series1_NHBE_Mock	Series1_NHBE_SARS_CoV_2	GON4L	protein_coding	processed_transcript	7.26186	13.418	15.1681	0.431349	0.507033	0.17675	0.117461	0.210374	0.0811356	0.0798077	0.0422798	-1.27387	0.0164673	0.0160333	0.00526667	-0.0107667	0.719745
ENST00000471341.1	ENSG00000116580.14	Series1_NHBE_Mock	Series1_NHBE_SARS_CoV_2	GON4L	protein_coding	processed_transcript	7.26186	13.418	15.1681	0.431349	0.507033	0.17675	0.507677	0.530136	0.721465	0.0869024	0.162503	0.437466	0.0708061	0.04	0.0472333	0.00723333	0.95179
ENST00000473267.1	ENSG00000116580.14	Series1_NHBE_Mock	Series1_NHBE_SARS_CoV_2	GON4L	protein_coding	retained_intron	7.26186	13.418	15.1681	0.431349	0.507033	0.17675	0.0653494	0.117601	0.0339676	0.059033	0.0242047	-1.53713	0.0106735	0.00903333	0.0023	-0.00673333	0.596676
ENST00000483032.1	ENSG00000116580.14	Series1_NHBE_Mock	Series1_NHBE_SARS_CoV_2	GON4L	protein_coding	retained_intron	7.26186	13.418	15.1681	0.431349	0.507033	0.17675	0.139948	0.392101	0.444044	0.192955	0.0926748	0.175274	0.0176939	0.0284	0.029	0.0006	0.993445
ENST00000370625.1	ENSG00000117151.8	Series1_NHBE_Mock	Series1_NHBE_SARS_CoV_2	CTBS	protein_coding	nonsense_mediated_decay	4.97211	2.37917	3.54322	0.545141	0.188719	0.572619	2.3422	0.815547	1.54761	0.574515	0.541898	0.915914	0.342971	0.343	0.424633	0.0816333	0.950362
ENST00000370630.5	ENSG00000117151.8	Series1_NHBE_Mock	Series1_NHBE_SARS_CoV_2	CTBS	protein_coding	protein_coding	4.97211	2.37917	3.54322	0.545141	0.188719	0.572619	1.09384	0.839755	0.220907	0.152105	0.068952	-1.87973	0.327794	0.378033	0.0607	-0.317333	0.00149021
ENST00000465118.2	ENSG00000117151.8	Series1_NHBE_Mock	Series1_NHBE_SARS_CoV_2	CTBS	protein_coding	nonsense_mediated_decay	4.97211	2.37917	3.54322	0.545141	0.188719	0.572619	0.478069	0.064097	1.63176	0.0335918	0.501245	4.46968	0.0964429	0.0385333	0.475967	0.437433	0.107247
ENST00000477677.1	ENSG00000117151.8	Series1_NHBE_Mock	Series1_NHBE_SARS_CoV_2	CTBS	protein_coding	processed_transcript	4.97211	2.37917	3.54322	0.545141	0.188719	0.572619	1.058	0.65977	0.142947	0.651338	0.0716722	-2.13063	0.232792	0.240433	0.0387	-0.201733	1
ENST00000321898.6	ENSG00000123352.13	Series1_NHBE_Mock	Series1_NHBE_SARS_CoV_2	SPATS2	protein_coding	protein_coding	19.8857	15.5513	18.0682	1.58057	0.478101	0.216288	10.7743	12.8806	7.57259	1.67102	3.80619	-0.765559	0.544808	0.826367	0.424667	-0.4017	0.823872
ENST00000547865.1	ENSG00000123352.13	Series1_NHBE_Mock	Series1_NHBE_SARS_CoV_2	SPATS2	protein_coding	protein_coding	19.8857	15.5513	18.0682	1.58057	0.478101	0.216288	0.211416	0.137319	0.355782	0.0464622	0.0635988	1.31204	0.0115612	0.0085	0.0196667	0.0111667	0.830284
ENST00000548777.1	ENSG00000123352.13	Series1_NHBE_Mock	Series1_NHBE_SARS_CoV_2	SPATS2	protein_coding	protein_coding	19.8857	15.5513	18.0682	1.58057	0.478101	0.216288	0.438437	0.0305528	0	0.0305528	0	-2.0198	0.0189898	0.00206667	0	-0.00206667	0.922915
ENST00000549375.1	ENSG00000123352.13	Series1_NHBE_Mock	Series1_NHBE_SARS_CoV_2	SPATS2	protein_coding	retained_intron	19.8857	15.5513	18.0682	1.58057	0.478101	0.216288	0.214991	0.3216	0.344138	0.0444939	0.164289	0.094867	0.0107551	0.0209	0.0195	-0.0014	0.936456
ENST00000549412.1	ENSG00000123352.13	Series1_NHBE_Mock	Series1_NHBE_SARS_CoV_2	SPATS2	protein_coding	nonsense_mediated_decay	19.8857	15.5513	18.0682	1.58057	0.478101	0.216288	1.11662	0.771359	1.88013	0.693361	1.85329	1.27443	0.053251	0.0427333	0.1013	0.0585667	0.980584
ENST00000552918.1	ENSG00000123352.13	Series1_NHBE_Mock	Series1_NHBE_SARS_CoV_2	SPATS2	protein_coding	protein_coding	19.8857	15.5513	18.0682	1.58057	0.478101	0.216288	5.00644	0.0415934	7.39601	0.0415934	2.00032	7.16536	0.254882	0.00223333	0.406133	0.4039	5.86e-08
ENST00000553127.1	ENSG00000123352.13	Series1_NHBE_Mock	Series1_NHBE_SARS_CoV_2	SPATS2	protein_coding	protein_coding	19.8857	15.5513	18.0682	1.58057	0.478101	0.216288	1.29367	0.898961	0.0524022	0.898961	0.0524022	-3.86455	0.0666388	0.0681333	0.00283333	-0.0653	0.980584
ENST00000349384.6	ENSG00000124782.15	Series1_NHBE_Mock	Series1_NHBE_SARS_CoV_2	RREB1	protein_coding	protein_coding	4.98496	10.4919	10.1995	0.417048	0.352303	-0.0407403	0.737761	1.51314	1.68774	0.20526	0.838841	0.156566	0.139692	0.143133	0.1608	0.0176667	1
ENST00000379933.3	ENSG00000124782.15	Series1_NHBE_Mock	Series1_NHBE_SARS_CoV_2	RREB1	protein_coding	protein_coding	4.98496	10.4919	10.1995	0.417048	0.352303	-0.0407403	0.475015	3.9328	0.01069	0.533297	0.01069	-7.57415	0.0852959	0.371933	0.00103333	-0.3709	5.54e-20
ENST00000379938.2	ENSG00000124782.15	Series1_NHBE_Mock	Series1_NHBE_SARS_CoV_2	RREB1	protein_coding	protein_coding	4.98496	10.4919	10.1995	0.417048	0.352303	-0.0407403	3.47249	4.40058	7.3798	0.498181	0.504859	0.744567	0.7168	0.4242	0.728667	0.304467	0.071813
ENST00000471433.1	ENSG00000124782.15	Series1_NHBE_Mock	Series1_NHBE_SARS_CoV_2	RREB1	protein_coding	protein_coding	4.98496	10.4919	10.1995	0.417048	0.352303	-0.0407403	0.125752	0.129523	0.0225661	0.129523	0.0225661	-2.09906	0.0268857	0.0115667	0.0022	-0.00936667	0.938371
ENST00000475946.1	ENSG00000124782.15	Series1_NHBE_Mock	Series1_NHBE_SARS_CoV_2	RREB1	protein_coding	retained_intron	4.98496	10.4919	10.1995	0.417048	0.352303	-0.0407403	0.0890583	0.166535	0.467839	0.0120122	0.150604	1.43657	0.0186857	0.0159667	0.047	0.0310333	0.458861
ENST00000353609.3	ENSG00000125740.9	Series1_NHBE_Mock	Series1_NHBE_SARS_CoV_2	FOSB	protein_coding	protein_coding	8.91377	0.521411	0.740502	0.0273614	0.0878698	0.498028	3.13681	0.361491	0.0926643	0.0925345	0.0708489	-1.85539	0.419178	0.684467	0.1488	-0.535667	0.383516
ENST00000417353.2	ENSG00000125740.9	Series1_NHBE_Mock	Series1_NHBE_SARS_CoV_2	FOSB	protein_coding	protein_coding	8.91377	0.521411	0.740502	0.0273614	0.0878698	0.498028	0.968502	0	0	0	0	0	0.0121239	0	0	0	NA
ENST00000586113.1	ENSG00000125740.9	Series1_NHBE_Mock	Series1_NHBE_SARS_CoV_2	FOSB	protein_coding	retained_intron	8.91377	0.521411	0.740502	0.0273614	0.0878698	0.498028	0.498987	0.0733557	0.0565867	0.0704212	0.0295225	-0.324047	0.0931261	0.130933	0.0805	-0.0504333	0.982855
ENST00000586615.1	ENSG00000125740.9	Series1_NHBE_Mock	Series1_NHBE_SARS_CoV_2	FOSB	protein_coding	protein_coding	8.91377	0.521411	0.740502	0.0273614	0.0878698	0.498028	2.21034	0	0.420948	0	0.0404511	5.42944	0.195143	0	0.576033	0.576033	0.000542054
ENST00000587358.1	ENSG00000125740.9	Series1_NHBE_Mock	Series1_NHBE_SARS_CoV_2	FOSB	protein_coding	retained_intron	8.91377	0.521411	0.740502	0.0273614	0.0878698	0.498028	0.261142	0.0865647	0.170303	0.0865647	0.138643	0.900858	0.0837609	0.1846	0.194667	0.0100667	0.999175
ENST00000590335.1	ENSG00000125740.9	Series1_NHBE_Mock	Series1_NHBE_SARS_CoV_2	FOSB	protein_coding	protein_coding	8.91377	0.521411	0.740502	0.0273614	0.0878698	0.498028	0.704733	0	0	0	0	0	0.042013	0	0	0	NA
ENST00000591858.1	ENSG00000125740.9	Series1_NHBE_Mock	Series1_NHBE_SARS_CoV_2	FOSB	protein_coding	protein_coding	8.91377	0.521411	0.740502	0.0273614	0.0878698	0.498028	0.355986	0	0	0	0	0	0.0386065	0	0	0	NA
ENST00000592436.1	ENSG00000125740.9	Series1_NHBE_Mock	Series1_NHBE_SARS_CoV_2	FOSB	protein_coding	protein_coding	8.91377	0.521411	0.740502	0.0273614	0.0878698	0.498028	0.247298	0	0	0	0	0	0.0228739	0	0	0	NA
ENST00000592811.1	ENSG00000125740.9	Series1_NHBE_Mock	Series1_NHBE_SARS_CoV_2	FOSB	protein_coding	protein_coding	8.91377	0.521411	0.740502	0.0273614	0.0878698	0.498028	0.327061	0	0	0	0	0	0.0913739	0	0	0	NA
ENST00000317623.4	ENSG00000126773.8	Series1_NHBE_Mock	Series1_NHBE_SARS_CoV_2	PCNXL4	protein_coding	protein_coding	10.8161	9.57731	7.89524	0.888066	0.336918	-0.278318	3.18507	2.92667	0	0.401519	0	-8.19804	0.289376	0.318267	0	-0.318267	9.23e-10
ENST00000391611.2	ENSG00000126773.8	Series1_NHBE_Mock	Series1_NHBE_SARS_CoV_2	PCNXL4	protein_coding	protein_coding	10.8161	9.57731	7.89524	0.888066	0.336918	-0.278318	1.36034	1.42209	1.63082	0.138177	0.318262	0.196293	0.14639	0.148433	0.204167	0.0557333	0.856213
ENST00000404681.2	ENSG00000126773.8	Series1_NHBE_Mock	Series1_NHBE_SARS_CoV_2	PCNXL4	protein_coding	protein_coding	10.8161	9.57731	7.89524	0.888066	0.336918	-0.278318	1.12944	1.62393	0.0123774	1.33325	0.0123774	-6.19016	0.0807265	0.1487	0.00153333	-0.147167	0.480413
ENST00000406854.1	ENSG00000126773.8	Series1_NHBE_Mock	Series1_NHBE_SARS_CoV_2	PCNXL4	protein_coding	protein_coding	10.8161	9.57731	7.89524	0.888066	0.336918	-0.278318	3.85934	3.10894	5.53002	0.292838	0.454892	0.828836	0.385514	0.3314	0.702667	0.371267	0.00583974
ENST00000483571.1	ENSG00000126773.8	Series1_NHBE_Mock	Series1_NHBE_SARS_CoV_2	PCNXL4	protein_coding	retained_intron	10.8161	9.57731	7.89524	0.888066	0.336918	-0.278318	0.22175	0	0	0	0	0	0.0180776	0	0	0	NA
ENST00000555569.1	ENSG00000126773.8	Series1_NHBE_Mock	Series1_NHBE_SARS_CoV_2	PCNXL4	protein_coding	retained_intron	10.8161	9.57731	7.89524	0.888066	0.336918	-0.278318	0.170217	0.27837	0.29917	0.0202677	0.0666742	0.100482	0.0169612	0.0298667	0.0386667	0.0088	0.977506
ENST00000555740.1	ENSG00000126773.8	Series1_NHBE_Mock	Series1_NHBE_SARS_CoV_2	PCNXL4	protein_coding	nonsense_mediated_decay	10.8161	9.57731	7.89524	0.888066	0.336918	-0.278318	0.204073	0.174783	0.351025	0.0379207	0.245614	0.966265	0.0186612	0.0186	0.0436333	0.0250333	0.923341
ENST00000555929.1	ENSG00000126773.8	Series1_NHBE_Mock	Series1_NHBE_SARS_CoV_2	PCNXL4	protein_coding	nonsense_mediated_decay	10.8161	9.57731	7.89524	0.888066	0.336918	-0.278318	0.431279	0	0	0	0	0	0.0241653	0	0	0	NA
ENST00000252512.9	ENSG00000130227.12	Series1_NHBE_Mock	Series1_NHBE_SARS_CoV_2	XPO7	protein_coding	protein_coding	20.9754	19.3746	20.5199	1.27549	1.12	0.0828115	18.386	18.6367	12.5661	1.15018	3.58959	-0.568238	0.842018	0.962433	0.598267	-0.364167	0.00319549
ENST00000433566.4	ENSG00000130227.12	Series1_NHBE_Mock	Series1_NHBE_SARS_CoV_2	XPO7	protein_coding	protein_coding	20.9754	19.3746	20.5199	1.27549	1.12	0.0828115	0.234312	0.00195758	0	0.00195758	0	-0.257926	0.0179755	0.0001	0	-0.0001	NA
ENST00000434536.1	ENSG00000130227.12	Series1_NHBE_Mock	Series1_NHBE_SARS_CoV_2	XPO7	protein_coding	protein_coding	20.9754	19.3746	20.5199	1.27549	1.12	0.0828115	1.63683	0	6.11962	0	3.07117	9.25965	0.105547	0	0.3141	0.3141	0.403181
ENST00000519769.1	ENSG00000130227.12	Series1_NHBE_Mock	Series1_NHBE_SARS_CoV_2	XPO7	protein_coding	retained_intron	20.9754	19.3746	20.5199	1.27549	1.12	0.0828115	0.317668	0.469095	1.10367	0.03131	0.741058	1.21694	0.0145163	0.0243667	0.0513667	0.027	0.961588
ENST00000358872.3	ENSG00000130413.11	Series1_NHBE_Mock	Series1_NHBE_SARS_CoV_2	STK33	protein_coding	protein_coding	1.04834	0.684828	0.321278	0.00330885	0.0776361	-1.06862	0.0840697	0	0	0	0	0	0.0381	0	0	0	NA
ENST00000422559.2	ENSG00000130413.11	Series1_NHBE_Mock	Series1_NHBE_SARS_CoV_2	STK33	protein_coding	protein_coding	1.04834	0.684828	0.321278	0.00330885	0.0776361	-1.06862	0.036058	0	0	0	0	0	0.0140558	0	0	0	NA
ENST00000431279.2	ENSG00000130413.11	Series1_NHBE_Mock	Series1_NHBE_SARS_CoV_2	STK33	protein_coding	protein_coding	1.04834	0.684828	0.321278	0.00330885	0.0776361	-1.06862	0.100107	0	0	0	0	0	0.0633163	0	0	0	NA
ENST00000447869.1	ENSG00000130413.11	Series1_NHBE_Mock	Series1_NHBE_SARS_CoV_2	STK33	protein_coding	protein_coding	1.04834	0.684828	0.321278	0.00330885	0.0776361	-1.06862	0.222907	0.456192	0	0.0640599	0	-5.54285	0.233905	0.6661	0	-0.6661	0.00332281
ENST00000454443.2	ENSG00000130413.11	Series1_NHBE_Mock	Series1_NHBE_SARS_CoV_2	STK33	protein_coding	protein_coding	1.04834	0.684828	0.321278	0.00330885	0.0776361	-1.06862	0.154948	0	0	0	0	0	0.0776767	0	0	0	NA
ENST00000457885.2	ENSG00000130413.11	Series1_NHBE_Mock	Series1_NHBE_SARS_CoV_2	STK33	protein_coding	protein_coding	1.04834	0.684828	0.321278	0.00330885	0.0776361	-1.06862	0.0475136	0	0	0	0	0	0.0359814	0	0	0	NA
ENST00000473980.1	ENSG00000130413.11	Series1_NHBE_Mock	Series1_NHBE_SARS_CoV_2	STK33	protein_coding	processed_transcript	1.04834	0.684828	0.321278	0.00330885	0.0776361	-1.06862	0.0857519	0	0	0	0	0	0.0397558	0	0	0	NA
ENST00000486305.2	ENSG00000130413.11	Series1_NHBE_Mock	Series1_NHBE_SARS_CoV_2	STK33	protein_coding	retained_intron	1.04834	0.684828	0.321278	0.00330885	0.0776361	-1.06862	0.207717	0.209109	0.321278	0.0531532	0.0776361	0.596394	0.435086	0.305167	1	0.694833	0.00326864
ENST00000526517.1	ENSG00000130413.11	Series1_NHBE_Mock	Series1_NHBE_SARS_CoV_2	STK33	protein_coding	processed_transcript	1.04834	0.684828	0.321278	0.00330885	0.0776361	-1.06862	0.081524	0	0	0	0	0	0.0474767	0	0	0	NA
ENST00000252826.5	ENSG00000130529.11	Series1_NHBE_Mock	Series1_NHBE_SARS_CoV_2	TRPM4	protein_coding	protein_coding	8.43624	9.61017	9.95515	1.02248	0.935023	0.0508299	4.79567	2.24812	7.05207	0.460059	1.35044	1.64497	0.595724	0.2314	0.703167	0.471767	0.00617017
ENST00000427978.2	ENSG00000130529.11	Series1_NHBE_Mock	Series1_NHBE_SARS_CoV_2	TRPM4	protein_coding	protein_coding	8.43624	9.61017	9.95515	1.02248	0.935023	0.0508299	0.252461	0.14855	0.603626	0.0745953	0.603626	1.95242	0.0272837	0.0153	0.061	0.0457	0.980994
ENST00000594568.1	ENSG00000130529.11	Series1_NHBE_Mock	Series1_NHBE_SARS_CoV_2	TRPM4	protein_coding	retained_intron	8.43624	9.61017	9.95515	1.02248	0.935023	0.0508299	0.224308	0.605207	0.473953	0.148698	0.006004	-0.346206	0.0242592	0.0647	0.0483667	-0.0163333	0.925336
ENST00000595071.1	ENSG00000130529.11	Series1_NHBE_Mock	Series1_NHBE_SARS_CoV_2	TRPM4	protein_coding	retained_intron	8.43624	9.61017	9.95515	1.02248	0.935023	0.0508299	0.216446	0.0298038	0.173293	0.0298038	0.173293	2.20318	0.0190878	0.00353333	0.0175	0.0139667	0.963999
ENST00000595519.1	ENSG00000130529.11	Series1_NHBE_Mock	Series1_NHBE_SARS_CoV_2	TRPM4	protein_coding	nonsense_mediated_decay	8.43624	9.61017	9.95515	1.02248	0.935023	0.0508299	1.21306	3.12936	0.0332069	1.60555	0.0332069	-6.18306	0.12752	0.3127	0.00396667	-0.308733	0.430943
ENST00000596338.1	ENSG00000130529.11	Series1_NHBE_Mock	Series1_NHBE_SARS_CoV_2	TRPM4	protein_coding	retained_intron	8.43624	9.61017	9.95515	1.02248	0.935023	0.0508299	0.516616	0.251153	0.465317	0.134738	0.321647	0.863992	0.0601714	0.0259667	0.0466333	0.0206667	0.95179
ENST00000598502.1	ENSG00000130529.11	Series1_NHBE_Mock	Series1_NHBE_SARS_CoV_2	TRPM4	protein_coding	nonsense_mediated_decay	8.43624	9.61017	9.95515	1.02248	0.935023	0.0508299	0.365701	1.78024	0.127026	1.78024	0.127026	-3.70764	0.0313102	0.203933	0.0151667	-0.188767	0.999418
ENST00000599628.1	ENSG00000130529.11	Series1_NHBE_Mock	Series1_NHBE_SARS_CoV_2	TRPM4	protein_coding	retained_intron	8.43624	9.61017	9.95515	1.02248	0.935023	0.0508299	0.515945	0.430318	0.361948	0.119388	0.0549427	-0.243444	0.0699102	0.0434333	0.0380667	-0.00536667	0.962502
ENST00000601347.1	ENSG00000130529.11	Series1_NHBE_Mock	Series1_NHBE_SARS_CoV_2	TRPM4	protein_coding	processed_transcript	8.43624	9.61017	9.95515	1.02248	0.935023	0.0508299	0.216428	0.706454	0.514959	0.131688	0.19143	-0.448669	0.0291714	0.0724333	0.0501333	-0.0223	0.891523
ENST00000373888.4	ENSG00000130768.10	Series1_NHBE_Mock	Series1_NHBE_SARS_CoV_2	SMPDL3B	protein_coding	protein_coding	3.03207	1.63971	2.3947	0.0668558	0.16979	0.543647	0.710591	0.1313	1.15377	0.1313	0.39338	3.04198	0.223112	0.0840333	0.4669	0.382867	0.258022
ENST00000373894.3	ENSG00000130768.10	Series1_NHBE_Mock	Series1_NHBE_SARS_CoV_2	SMPDL3B	protein_coding	protein_coding	3.03207	1.63971	2.3947	0.0668558	0.16979	0.543647	1.97582	1.39815	0	0.198189	0	-7.13765	0.595555	0.8478	0	-0.8478	1.69e-06
ENST00000548116.1	ENSG00000130768.10	Series1_NHBE_Mock	Series1_NHBE_SARS_CoV_2	SMPDL3B	protein_coding	nonsense_mediated_decay	3.03207	1.63971	2.3947	0.0668558	0.16979	0.543647	0.319965	0.110262	0.903783	0.0198254	0.0747209	2.92567	0.170604	0.0682	0.3778	0.3096	0.00306838
ENST00000373335.3	ENSG00000131174.4	Series1_NHBE_Mock	Series1_NHBE_SARS_CoV_2	COX7B	protein_coding	processed_transcript	69.4839	88.5118	54.1237	0.293893	3.96194	-0.709507	13.4232	39.2199	1.48839	7.65359	0.282754	-4.71047	0.175857	0.4427	0.0275	-0.4152	4.46e-11
ENST00000475465.1	ENSG00000131174.4	Series1_NHBE_Mock	Series1_NHBE_SARS_CoV_2	COX7B	protein_coding	processed_transcript	69.4839	88.5118	54.1237	0.293893	3.96194	-0.709507	1.60795	7.77833	0.245208	1.66407	0.112478	-4.93157	0.0214714	0.088	0.00486667	-0.0831333	1.35e-05
ENST00000481445.1	ENSG00000131174.4	Series1_NHBE_Mock	Series1_NHBE_SARS_CoV_2	COX7B	protein_coding	protein_coding	69.4839	88.5118	54.1237	0.293893	3.96194	-0.709507	54.4528	41.5136	52.3901	6.49092	3.94034	0.335638	0.802676	0.469267	0.967633	0.498367	2.31e-15
ENST00000378380.3	ENSG00000132623.11	Series1_NHBE_Mock	Series1_NHBE_SARS_CoV_2	ANKEF1	protein_coding	protein_coding	6.61287	6.88136	7.66901	0.299115	0.613281	0.156132	4.30429	5.86651	3.01389	0.356954	0.308606	-0.958556	0.658673	0.852133	0.400833	-0.4513	9.08e-05
ENST00000378392.1	ENSG00000132623.11	Series1_NHBE_Mock	Series1_NHBE_SARS_CoV_2	ANKEF1	protein_coding	protein_coding	6.61287	6.88136	7.66901	0.299115	0.613281	0.156132	2.2756	1.01484	4.55041	0.225527	0.850586	2.15376	0.335049	0.147867	0.5842	0.436333	0.000120596
ENST00000255006.6	ENSG00000132669.8	Series1_NHBE_Mock	Series1_NHBE_SARS_CoV_2	RIN2	protein_coding	protein_coding	11.2862	20.1465	19.9843	0.164868	0.774267	-0.011654	9.87547	19.6987	9.92014	0.290703	4.31944	-0.988947	0.913988	0.977633	0.507267	-0.470367	0.00385495
ENST00000484638.1	ENSG00000132669.8	Series1_NHBE_Mock	Series1_NHBE_SARS_CoV_2	RIN2	protein_coding	processed_transcript	11.2862	20.1465	19.9843	0.164868	0.774267	-0.011654	1.20413	0	9.79794	0	4.76691	9.93781	0.0682184	0	0.479467	0.479467	0.00524864
ENST00000256379.5	ENSG00000133997.7	Series1_NHBE_Mock	Series1_NHBE_SARS_CoV_2	MED6	protein_coding	protein_coding	16.155	15.0989	11.5789	0.804133	0.789379	-0.382648	11.1303	9.04678	10.4853	1.08582	0.71058	0.212675	0.711147	0.601367	0.9057	0.304333	0.000472564
ENST00000430055.2	ENSG00000133997.7	Series1_NHBE_Mock	Series1_NHBE_SARS_CoV_2	MED6	protein_coding	protein_coding	16.155	15.0989	11.5789	0.804133	0.789379	-0.382648	2.3027	0	0	0	0	0	0.122824	0	0	0	NA
ENST00000554870.1	ENSG00000133997.7	Series1_NHBE_Mock	Series1_NHBE_SARS_CoV_2	MED6	protein_coding	retained_intron	16.155	15.0989	11.5789	0.804133	0.789379	-0.382648	0.185328	0.287119	0.232003	0.0365833	0.119185	-0.296016	0.0129429	0.0191	0.0201333	0.00103333	0.981675
ENST00000554963.1	ENSG00000133997.7	Series1_NHBE_Mock	Series1_NHBE_SARS_CoV_2	MED6	protein_coding	protein_coding	16.155	15.0989	11.5789	0.804133	0.789379	-0.382648	1.02956	5.08327	0.243694	1.25984	0.243694	-4.32743	0.0650265	0.3357	0.0202667	-0.315433	0.0639615
ENST00000555296.1	ENSG00000133997.7	Series1_NHBE_Mock	Series1_NHBE_SARS_CoV_2	MED6	protein_coding	retained_intron	16.155	15.0989	11.5789	0.804133	0.789379	-0.382648	0.782811	0.288002	0.325701	0.0870619	0.136104	0.171856	0.0443143	0.0186333	0.0283	0.00966667	0.969361
ENST00000556495.1	ENSG00000133997.7	Series1_NHBE_Mock	Series1_NHBE_SARS_CoV_2	MED6	protein_coding	retained_intron	16.155	15.0989	11.5789	0.804133	0.789379	-0.382648	0.304349	0.0899481	0.0769716	0.0411594	0.0375006	-0.200634	0.0197837	0.00573333	0.00693333	0.0012	0.999998
ENST00000256441.4	ENSG00000134056.7	Series1_NHBE_Mock	Series1_NHBE_SARS_CoV_2	MRPS36	protein_coding	protein_coding	19.1646	9.46422	7.42844	0.853246	0.380296	-0.349007	16.9279	6.4435	7.4118	0.77853	0.36753	0.201688	0.884661	0.687867	0.997933	0.310067	6.74e-08
ENST00000507022.1	ENSG00000134056.7	Series1_NHBE_Mock	Series1_NHBE_SARS_CoV_2	MRPS36	protein_coding	processed_transcript	19.1646	9.46422	7.42844	0.853246	0.380296	-0.349007	1.45787	3.02073	0.016642	0.94228	0.016642	-6.82982	0.0787102	0.312133	0.00206667	-0.310067	1.89e-07
ENST00000602380.1	ENSG00000134056.7	Series1_NHBE_Mock	Series1_NHBE_SARS_CoV_2	MRPS36	protein_coding	protein_coding	19.1646	9.46422	7.42844	0.853246	0.380296	-0.349007	0.769655	0	0	0	0	0	0.0359755	0	0	0	NA
ENST00000379215.4	ENSG00000134463.10	Series1_NHBE_Mock	Series1_NHBE_SARS_CoV_2	ECHDC3	protein_coding	protein_coding	5.65585	1.91414	0.913629	0.169095	0.171064	-1.05883	4.33835	0	0	0	0	0	0.548651	0	0	0	NA
ENST00000420401.1	ENSG00000134463.10	Series1_NHBE_Mock	Series1_NHBE_SARS_CoV_2	ECHDC3	protein_coding	protein_coding	5.65585	1.91414	0.913629	0.169095	0.171064	-1.05883	0.285807	0	0	0	0	0	0.0347286	0	0	0	NA
ENST00000422887.1	ENSG00000134463.10	Series1_NHBE_Mock	Series1_NHBE_SARS_CoV_2	ECHDC3	protein_coding	protein_coding	5.65585	1.91414	0.913629	0.169095	0.171064	-1.05883	0.544175	1.43293	0	0.187591	0	-7.17286	0.151055	0.745733	0	-0.745733	5.46e-09
ENST00000495787.1	ENSG00000134463.10	Series1_NHBE_Mock	Series1_NHBE_SARS_CoV_2	ECHDC3	protein_coding	processed_transcript	5.65585	1.91414	0.913629	0.169095	0.171064	-1.05883	0.22901	0.173597	0	0.142635	0	-4.19847	0.0378061	0.0846667	0	-0.0846667	0.840543
ENST00000496136.1	ENSG00000134463.10	Series1_NHBE_Mock	Series1_NHBE_SARS_CoV_2	ECHDC3	protein_coding	processed_transcript	5.65585	1.91414	0.913629	0.169095	0.171064	-1.05883	0.258507	0.307612	0.913629	0.0632105	0.171064	1.54005	0.227759	0.1696	1	0.8304	6.81e-11
ENST00000354719.6	ENSG00000134602.11	Series1_NHBE_Mock	Series1_NHBE_SARS_CoV_2	MST4	protein_coding	protein_coding	9.70281	22.9765	14.8571	3.57564	0.702567	-0.628657	0.778652	5.96749	1.14385	2.11004	0.941885	-2.37308	0.044798	0.299067	0.0744667	-0.2246	0.66839
ENST00000394334.2	ENSG00000134602.11	Series1_NHBE_Mock	Series1_NHBE_SARS_CoV_2	MST4	protein_coding	protein_coding	9.70281	22.9765	14.8571	3.57564	0.702567	-0.628657	6.8016	7.03586	13.7133	1.67179	0.894388	0.961779	0.784731	0.3263	0.925533	0.599233	0.0465428
ENST00000394335.2	ENSG00000134602.11	Series1_NHBE_Mock	Series1_NHBE_SARS_CoV_2	MST4	protein_coding	protein_coding	9.70281	22.9765	14.8571	3.57564	0.702567	-0.628657	1.07148	0	0	0	0	0	0.106873	0	0	0	NA
ENST00000481105.1	ENSG00000134602.11	Series1_NHBE_Mock	Series1_NHBE_SARS_CoV_2	MST4	protein_coding	protein_coding	9.70281	22.9765	14.8571	3.57564	0.702567	-0.628657	0.298721	0.783891	0	0.783891	0	-6.31087	0.0301224	0.0324	0	-0.0324	0.926068
ENST00000496850.1	ENSG00000134602.11	Series1_NHBE_Mock	Series1_NHBE_SARS_CoV_2	MST4	protein_coding	protein_coding	9.70281	22.9765	14.8571	3.57564	0.702567	-0.628657	0.752361	9.18922	0	5.24552	0	-9.84537	0.0334816	0.342233	0	-0.342233	0.394846
ENST00000257497.6	ENSG00000135046.9	Series1_NHBE_Mock	Series1_NHBE_SARS_CoV_2	ANXA1	protein_coding	protein_coding	861.392	1021.72	1157.18	38.5483	98.494	0.179609	485.844	571.478	1033.95	38.331	104.373	0.855389	0.60821	0.5581	0.895267	0.337167	0.00454698
ENST00000376911.1	ENSG00000135046.9	Series1_NHBE_Mock	Series1_NHBE_SARS_CoV_2	ANXA1	protein_coding	protein_coding	861.392	1021.72	1157.18	38.5483	98.494	0.179609	238.109	35.6452	26.2072	5.25479	11.9438	-0.443596	0.237504	0.0347667	0.0227	-0.0120667	0.844149
ENST00000491192.1	ENSG00000135046.9	Series1_NHBE_Mock	Series1_NHBE_SARS_CoV_2	ANXA1	protein_coding	processed_transcript	861.392	1021.72	1157.18	38.5483	98.494	0.179609	9.89494	19.6952	20.0698	0.223709	2.78573	0.0271678	0.013198	0.0193333	0.0171667	-0.00216667	0.90814
ENST00000495713.1	ENSG00000135046.9	Series1_NHBE_Mock	Series1_NHBE_SARS_CoV_2	ANXA1	protein_coding	processed_transcript	861.392	1021.72	1157.18	38.5483	98.494	0.179609	110.305	371.377	64.2052	13.3266	47.1927	-2.53194	0.12238	0.364467	0.0539	-0.310567	0.0510134
ENST00000357596.3	ENSG00000136147.12	Series1_NHBE_Mock	Series1_NHBE_SARS_CoV_2	PHF11	protein_coding	protein_coding	12.8007	11.2241	13.8426	2.19078	0.828764	0.302279	0.202114	0.220896	0	0.220896	0	-4.52917	0.0185673	0.0180667	0	-0.0180667	0.914413
ENST00000378319.3	ENSG00000136147.12	Series1_NHBE_Mock	Series1_NHBE_SARS_CoV_2	PHF11	protein_coding	protein_coding	12.8007	11.2241	13.8426	2.19078	0.828764	0.302279	6.72802	0.920647	9.00589	0.885689	0.920372	3.27616	0.520467	0.0641333	0.651	0.586867	0.0254293
ENST00000426879.1	ENSG00000136147.12	Series1_NHBE_Mock	Series1_NHBE_SARS_CoV_2	PHF11	protein_coding	protein_coding	12.8007	11.2241	13.8426	2.19078	0.828764	0.302279	1.44901	0	0	0	0	0	0.0954122	0	0	0	NA
ENST00000460489.1	ENSG00000136147.12	Series1_NHBE_Mock	Series1_NHBE_SARS_CoV_2	PHF11	protein_coding	processed_transcript	12.8007	11.2241	13.8426	2.19078	0.828764	0.302279	0.502761	0.443401	0.515568	0.139034	0.0280501	0.21309	0.0377694	0.0423667	0.0373	-0.00506667	0.981304
ENST00000465045.1	ENSG00000136147.12	Series1_NHBE_Mock	Series1_NHBE_SARS_CoV_2	PHF11	protein_coding	nonsense_mediated_decay	12.8007	11.2241	13.8426	2.19078	0.828764	0.302279	0.699761	1.5469	0.181738	1.50468	0.112114	-3.02147	0.0775265	0.218267	0.013	-0.205267	0.999496
ENST00000476953.2	ENSG00000136147.12	Series1_NHBE_Mock	Series1_NHBE_SARS_CoV_2	PHF11	protein_coding	processed_transcript	12.8007	11.2241	13.8426	2.19078	0.828764	0.302279	0.63903	0.115481	0.770233	0.115481	0.101449	2.63643	0.0513857	0.008	0.0554	0.0474	0.106231
ENST00000481509.1	ENSG00000136147.12	Series1_NHBE_Mock	Series1_NHBE_SARS_CoV_2	PHF11	protein_coding	processed_transcript	12.8007	11.2241	13.8426	2.19078	0.828764	0.302279	0.14715	0	0	0	0	0	0.0125857	0	0	0	NA
ENST00000482487.1	ENSG00000136147.12	Series1_NHBE_Mock	Series1_NHBE_SARS_CoV_2	PHF11	protein_coding	retained_intron	12.8007	11.2241	13.8426	2.19078	0.828764	0.302279	0.345165	0.431926	0.541018	0.229168	0.199302	0.318295	0.0339184	0.0332	0.0410667	0.00786667	0.999418
ENST00000488605.1	ENSG00000136147.12	Series1_NHBE_Mock	Series1_NHBE_SARS_CoV_2	PHF11	protein_coding	processed_transcript	12.8007	11.2241	13.8426	2.19078	0.828764	0.302279	0.181079	0.0353845	0.123085	0.0353845	0.0664049	1.55207	0.0113388	0.00246667	0.00836667	0.0059	0.898298
ENST00000488958.1	ENSG00000136147.12	Series1_NHBE_Mock	Series1_NHBE_SARS_CoV_2	PHF11	protein_coding	protein_coding	12.8007	11.2241	13.8426	2.19078	0.828764	0.302279	0.697634	5.21115	0	2.63729	0	-9.02823	0.0493653	0.3969	0	-0.3969	0.344879
ENST00000496623.1	ENSG00000136147.12	Series1_NHBE_Mock	Series1_NHBE_SARS_CoV_2	PHF11	protein_coding	retained_intron	12.8007	11.2241	13.8426	2.19078	0.828764	0.302279	0.74811	2.13185	2.54829	0.400954	0.578987	0.256321	0.0602041	0.203267	0.183067	-0.0202	0.981929
ENST00000258743.5	ENSG00000136244.7	Series1_NHBE_Mock	Series1_NHBE_SARS_CoV_2	IL6	protein_coding	protein_coding	15.9748	1.42181	14.3178	0.370079	0.407089	3.32291	11.938	0	10.6766	0	1.02039	10.0616	0.403424	0	0.7509	0.7509	1.32e-05
ENST00000404625.1	ENSG00000136244.7	Series1_NHBE_Mock	Series1_NHBE_SARS_CoV_2	IL6	protein_coding	protein_coding	15.9748	1.42181	14.3178	0.370079	0.407089	3.32291	0.967424	1.32436	0	0.305679	0	-7.06	0.265351	0.950433	0	-0.950433	5.85e-12
ENST00000406575.1	ENSG00000136244.7	Series1_NHBE_Mock	Series1_NHBE_SARS_CoV_2	IL6	protein_coding	protein_coding	15.9748	1.42181	14.3178	0.370079	0.407089	3.32291	0.222102	0	0.297813	0	0.0649212	4.94398	0.0415829	0	0.0206	0.0206	0.908149
ENST00000407492.1	ENSG00000136244.7	Series1_NHBE_Mock	Series1_NHBE_SARS_CoV_2	IL6	protein_coding	protein_coding	15.9748	1.42181	14.3178	0.370079	0.407089	3.32291	0.866657	0	1.3708	0	1.3708	7.10937	0.038139	0	0.0912667	0.0912667	0.996436
ENST00000420258.2	ENSG00000136244.7	Series1_NHBE_Mock	Series1_NHBE_SARS_CoV_2	IL6	protein_coding	protein_coding	15.9748	1.42181	14.3178	0.370079	0.407089	3.32291	0.239197	0.0718156	0.544608	0.0718156	0.131916	2.76102	0.0333366	0.0365333	0.0377	0.00116667	0.991141
ENST00000426291.1	ENSG00000136244.7	Series1_NHBE_Mock	Series1_NHBE_SARS_CoV_2	IL6	protein_coding	protein_coding	15.9748	1.42181	14.3178	0.370079	0.407089	3.32291	0.170988	0	0.245017	0	0.0556308	4.67252	0.0398561	0	0.0172333	0.0172333	0.915824
ENST00000464710.1	ENSG00000136244.7	Series1_NHBE_Mock	Series1_NHBE_SARS_CoV_2	IL6	protein_coding	retained_intron	15.9748	1.42181	14.3178	0.370079	0.407089	3.32291	0.167203	0	0.273788	0	0.0902899	4.82674	0.0468585	0	0.0189667	0.0189667	0.92182
ENST00000485300.1	ENSG00000136244.7	Series1_NHBE_Mock	Series1_NHBE_SARS_CoV_2	IL6	protein_coding	retained_intron	15.9748	1.42181	14.3178	0.370079	0.407089	3.32291	1.36329	0	0.869368	0	0.676318	6.45839	0.126888	0	0.0607667	0.0607667	0.886077
ENST00000259371.2	ENSG00000136848.12	Series1_NHBE_Mock	Series1_NHBE_SARS_CoV_2	DAB2IP	protein_coding	protein_coding	15.4484	45.9383	48.0716	2.33301	2.62929	0.0654755	3.78696	0	39.8601	0	2.11041	11.9611	0.183257	0	0.8295	0.8295	1.22e-135
ENST00000309989.1	ENSG00000136848.12	Series1_NHBE_Mock	Series1_NHBE_SARS_CoV_2	DAB2IP	protein_coding	protein_coding	15.4484	45.9383	48.0716	2.33301	2.62929	0.0654755	0.134754	0	0	0	0	0	0.0122612	0	0	0	NA
ENST00000373782.3	ENSG00000136848.12	Series1_NHBE_Mock	Series1_NHBE_SARS_CoV_2	DAB2IP	protein_coding	protein_coding	15.4484	45.9383	48.0716	2.33301	2.62929	0.0654755	1.90018	5.8165	2.55684	1.36661	0.48939	-1.18263	0.127108	0.129	0.0528	-0.0762	0.428252
ENST00000408936.3	ENSG00000136848.12	Series1_NHBE_Mock	Series1_NHBE_SARS_CoV_2	DAB2IP	protein_coding	protein_coding	15.4484	45.9383	48.0716	2.33301	2.62929	0.0654755	9.45928	40.0932	5.54633	3.26949	0.217029	-2.85151	0.660092	0.8703	0.1156	-0.7547	1.13e-23
ENST00000315480.4	ENSG00000136878.8	Series1_NHBE_Mock	Series1_NHBE_SARS_CoV_2	USP20	protein_coding	protein_coding	3.77081	4.63116	5.00215	0.253554	0.415407	0.110943	2.26318	0.0834604	4.14078	0.00831011	0.308125	5.47288	0.614508	0.0183	0.829233	0.810933	1.51e-30
ENST00000358355.1	ENSG00000136878.8	Series1_NHBE_Mock	Series1_NHBE_SARS_CoV_2	USP20	protein_coding	protein_coding	3.77081	4.63116	5.00215	0.253554	0.415407	0.110943	0.0456819	0	0	0	0	0	0.0116367	0	0	0	NA
ENST00000372429.3	ENSG00000136878.8	Series1_NHBE_Mock	Series1_NHBE_SARS_CoV_2	USP20	protein_coding	protein_coding	3.77081	4.63116	5.00215	0.253554	0.415407	0.110943	0.982926	3.71063	0	0.290345	0	-8.5394	0.255606	0.8004	0	-0.8004	2.05e-23
ENST00000472108.1	ENSG00000136878.8	Series1_NHBE_Mock	Series1_NHBE_SARS_CoV_2	USP20	protein_coding	processed_transcript	3.77081	4.63116	5.00215	0.253554	0.415407	0.110943	0.0746015	0.0358006	0.0851986	0.0102648	0.0471628	1.05557	0.0182449	0.00766667	0.0188	0.0111333	0.999843
ENST00000491731.1	ENSG00000136878.8	Series1_NHBE_Mock	Series1_NHBE_SARS_CoV_2	USP20	protein_coding	processed_transcript	3.77081	4.63116	5.00215	0.253554	0.415407	0.110943	0.269049	0.801268	0.746986	0.182669	0.147349	-0.0999118	0.0665592	0.173667	0.146667	-0.027	0.957903
ENST00000496927.1	ENSG00000136878.8	Series1_NHBE_Mock	Series1_NHBE_SARS_CoV_2	USP20	protein_coding	processed_transcript	3.77081	4.63116	5.00215	0.253554	0.415407	0.110943	0.113779	0	0.0291848	0	0.0291848	1.97029	0.0281388	0	0.0053	0.0053	0.896946
ENST00000260227.4	ENSG00000137673.4	Series1_NHBE_Mock	Series1_NHBE_SARS_CoV_2	MMP7	protein_coding	protein_coding	99.1257	1.87351	2.47877	0.409075	0.261986	0.402009	97.3693	0.594031	2.17338	0.323629	0.270946	1.85387	0.897912	0.266133	0.873333	0.6072	0.0547372
ENST00000531200.1	ENSG00000137673.4	Series1_NHBE_Mock	Series1_NHBE_SARS_CoV_2	MMP7	protein_coding	retained_intron	99.1257	1.87351	2.47877	0.409075	0.261986	0.402009	0.266921	0.326044	0.101259	0.0716383	0.0206414	-1.59473	0.0197023	0.1738	0.0435	-0.1303	0.302072
ENST00000533366.1	ENSG00000137673.4	Series1_NHBE_Mock	Series1_NHBE_SARS_CoV_2	MMP7	protein_coding	retained_intron	99.1257	1.87351	2.47877	0.409075	0.261986	0.402009	1.48943	0.953431	0.204127	0.0752363	0.012017	-2.16971	0.0823884	0.560067	0.0832	-0.476867	0.0115239
ENST00000342282.3	ENSG00000137959.11	Series1_NHBE_Mock	Series1_NHBE_SARS_CoV_2	IFI44L	protein_coding	protein_coding	4.84366	0.644772	5.06714	0.289998	0.756297	2.95495	0.511543	0	1.99234	0	0.216328	7.64554	0.0959514	0	0.399333	0.399333	0.00183331
ENST00000370751.5	ENSG00000137959.11	Series1_NHBE_Mock	Series1_NHBE_SARS_CoV_2	IFI44L	protein_coding	protein_coding	4.84366	0.644772	5.06714	0.289998	0.756297	2.95495	3.03969	0.569908	1.89229	0.268185	0.377241	1.71384	0.652017	0.8688	0.374267	-0.494533	0.0183324
ENST00000462041.1	ENSG00000137959.11	Series1_NHBE_Mock	Series1_NHBE_SARS_CoV_2	IFI44L	protein_coding	processed_transcript	4.84366	0.644772	5.06714	0.289998	0.756297	2.95495	0.167183	0	0.0768815	0	0.0768815	3.11905	0.02026	0	0.0153667	0.0153667	0.999418
ENST00000474002.1	ENSG00000137959.11	Series1_NHBE_Mock	Series1_NHBE_SARS_CoV_2	IFI44L	protein_coding	retained_intron	4.84366	0.644772	5.06714	0.289998	0.756297	2.95495	0.122807	0.0748633	0.0959751	0.0379084	0.0618902	0.320512	0.0562457	0.1312	0.0192667	-0.111933	0.385486
ENST00000476521.1	ENSG00000137959.11	Series1_NHBE_Mock	Series1_NHBE_SARS_CoV_2	IFI44L	protein_coding	processed_transcript	4.84366	0.644772	5.06714	0.289998	0.756297	2.95495	0.0160693	0	0	0	0	0	0.0209171	0	0	0	NA
ENST00000476876.1	ENSG00000137959.11	Series1_NHBE_Mock	Series1_NHBE_SARS_CoV_2	IFI44L	protein_coding	processed_transcript	4.84366	0.644772	5.06714	0.289998	0.756297	2.95495	0.355472	0	0	0	0	0	0.0501743	0	0	0	NA
ENST00000486882.1	ENSG00000137959.11	Series1_NHBE_Mock	Series1_NHBE_SARS_CoV_2	IFI44L	protein_coding	retained_intron	4.84366	0.644772	5.06714	0.289998	0.756297	2.95495	0.336278	0	0.863092	0	0.304729	6.44806	0.0515857	0	0.1626	0.1626	0.394846
ENST00000494910.1	ENSG00000137959.11	Series1_NHBE_Mock	Series1_NHBE_SARS_CoV_2	IFI44L	protein_coding	retained_intron	4.84366	0.644772	5.06714	0.289998	0.756297	2.95495	0.14386	0	0.135074	0	0.0634662	3.85872	0.0365029	0	0.0272	0.0272	0.97224
ENST00000371922.1	ENSG00000138134.7	Series1_NHBE_Mock	Series1_NHBE_SARS_CoV_2	STAMBPL1	protein_coding	protein_coding	8.81492	0.692552	0.443646	0.0214544	0.0088845	-0.631037	0.543015	0.296324	0	0.0637001	0	-4.93699	0.0950388	0.434133	0	-0.434133	0.0476206
ENST00000371924.1	ENSG00000138134.7	Series1_NHBE_Mock	Series1_NHBE_SARS_CoV_2	STAMBPL1	protein_coding	protein_coding	8.81492	0.692552	0.443646	0.0214544	0.0088845	-0.631037	0.549458	0	0	0	0	0	0.0760469	0	0	0	NA
ENST00000371926.3	ENSG00000138134.7	Series1_NHBE_Mock	Series1_NHBE_SARS_CoV_2	STAMBPL1	protein_coding	protein_coding	8.81492	0.692552	0.443646	0.0214544	0.0088845	-0.631037	7.20941	0	0	0	0	0	0.618102	0	0	0	NA
ENST00000371927.3	ENSG00000138134.7	Series1_NHBE_Mock	Series1_NHBE_SARS_CoV_2	STAMBPL1	protein_coding	protein_coding	8.81492	0.692552	0.443646	0.0214544	0.0088845	-0.631037	0.337447	0.396228	0.443646	0.083897	0.0088845	0.159278	0.194729	0.565867	1	0.434133	0.0438355
ENST00000461650.1	ENSG00000138134.7	Series1_NHBE_Mock	Series1_NHBE_SARS_CoV_2	STAMBPL1	protein_coding	processed_transcript	8.81492	0.692552	0.443646	0.0214544	0.0088845	-0.631037	0.122775	0	0	0	0	0	0.0118796	0	0	0	NA
ENST00000358470.4	ENSG00000138378.13	Series1_NHBE_Mock	Series1_NHBE_SARS_CoV_2	STAT4	protein_coding	protein_coding	3.84137	8.28331	7.19023	0.291054	0.371535	-0.203906	0.513063	6.73874	0	0.192279	0	-9.39847	0.0801408	0.816767	0	-0.816767	2.03e-19
ENST00000392320.2	ENSG00000138378.13	Series1_NHBE_Mock	Series1_NHBE_SARS_CoV_2	STAT4	protein_coding	protein_coding	3.84137	8.28331	7.19023	0.291054	0.371535	-0.203906	2.40777	0.252764	6.07265	0.0199115	0.763279	4.53286	0.707486	0.0307667	0.838	0.807233	2.74e-10
ENST00000409995.1	ENSG00000138378.13	Series1_NHBE_Mock	Series1_NHBE_SARS_CoV_2	STAT4	protein_coding	protein_coding	3.84137	8.28331	7.19023	0.291054	0.371535	-0.203906	0.0508575	0.287	0.0519101	0.228811	0.0519101	-2.26221	0.0115755	0.0340667	0.00803333	-0.0260333	0.896946
ENST00000463951.1	ENSG00000138378.13	Series1_NHBE_Mock	Series1_NHBE_SARS_CoV_2	STAT4	protein_coding	retained_intron	3.84137	8.28331	7.19023	0.291054	0.371535	-0.203906	0.0759226	0.0905336	0.108087	0.02759	0.099793	0.232172	0.0247857	0.0107667	0.0166333	0.00586667	0.952903
ENST00000470708.1	ENSG00000138378.13	Series1_NHBE_Mock	Series1_NHBE_SARS_CoV_2	STAT4	protein_coding	processed_transcript	3.84137	8.28331	7.19023	0.291054	0.371535	-0.203906	0.429835	0.0563686	0	0.0563686	0	-2.7305	0.0995265	0.00646667	0	-0.00646667	0.917772
ENST00000495326.1	ENSG00000138378.13	Series1_NHBE_Mock	Series1_NHBE_SARS_CoV_2	STAT4	protein_coding	retained_intron	3.84137	8.28331	7.19023	0.291054	0.371535	-0.203906	0.112332	0.857907	0.0899297	0.307746	0.0180924	-3.11855	0.0229714	0.101167	0.0127	-0.0884667	0.091244
ENST00000495849.1	ENSG00000138378.13	Series1_NHBE_Mock	Series1_NHBE_SARS_CoV_2	STAT4	protein_coding	retained_intron	3.84137	8.28331	7.19023	0.291054	0.371535	-0.203906	0.244692	0	0.811645	0	0.289373	6.36044	0.0524918	0	0.117233	0.117233	0.00334737
ENST00000342988.3	ENSG00000141646.9	Series1_NHBE_Mock	Series1_NHBE_SARS_CoV_2	SMAD4	protein_coding	protein_coding	5.92766	7.23958	5.45177	0.648278	0.382123	-0.40853	3.6768	1.5214	3.64	0.761019	0.716195	1.25304	0.622939	0.2033	0.6554	0.4521	0.484189
ENST00000398417.2	ENSG00000141646.9	Series1_NHBE_Mock	Series1_NHBE_SARS_CoV_2	SMAD4	protein_coding	protein_coding	5.92766	7.23958	5.45177	0.648278	0.382123	-0.40853	0.150771	1.03122	0.566622	1.03122	0.559771	-0.852576	0.0281082	0.158667	0.1197	-0.0389667	1
ENST00000585448.1	ENSG00000141646.9	Series1_NHBE_Mock	Series1_NHBE_SARS_CoV_2	SMAD4	protein_coding	retained_intron	5.92766	7.23958	5.45177	0.648278	0.382123	-0.40853	0.141911	0.22133	0.355797	0.115326	0.212649	0.661094	0.0246673	0.0289	0.0625	0.0336	0.928903
ENST00000586253.1	ENSG00000141646.9	Series1_NHBE_Mock	Series1_NHBE_SARS_CoV_2	SMAD4	protein_coding	processed_transcript	5.92766	7.23958	5.45177	0.648278	0.382123	-0.40853	0.228071	0.43782	0.25939	0.149493	0.00804754	-0.733224	0.0370122	0.0580667	0.048	-0.0100667	0.937147
ENST00000588860.1	ENSG00000141646.9	Series1_NHBE_Mock	Series1_NHBE_SARS_CoV_2	SMAD4	protein_coding	protein_coding	5.92766	7.23958	5.45177	0.648278	0.382123	-0.40853	0.0944168	0.300654	0.0462174	0.300654	0.0462174	-2.46622	0.0142776	0.0352333	0.00766667	-0.0275667	0.999418
ENST00000589706.1	ENSG00000141646.9	Series1_NHBE_Mock	Series1_NHBE_SARS_CoV_2	SMAD4	protein_coding	retained_intron	5.92766	7.23958	5.45177	0.648278	0.382123	-0.40853	0.123614	0.00709374	0.00150623	0.0036374	0.00045872	-0.571053	0.0196245	0.001	0.000266667	-0.000733333	NA
ENST00000591126.1	ENSG00000141646.9	Series1_NHBE_Mock	Series1_NHBE_SARS_CoV_2	SMAD4	protein_coding	retained_intron	5.92766	7.23958	5.45177	0.648278	0.382123	-0.40853	0.819347	3.19592	0.378647	0.470344	0.189605	-3.04421	0.152892	0.4391	0.0697333	-0.369367	0.00079781
ENST00000591914.1	ENSG00000141646.9	Series1_NHBE_Mock	Series1_NHBE_SARS_CoV_2	SMAD4	protein_coding	protein_coding	5.92766	7.23958	5.45177	0.648278	0.382123	-0.40853	0.493459	0.21265	0.0295681	0.21265	0.00982799	-2.49237	0.069549	0.0327333	0.00553333	-0.0272	1
ENST00000593223.1	ENSG00000141646.9	Series1_NHBE_Mock	Series1_NHBE_SARS_CoV_2	SMAD4	protein_coding	protein_coding	5.92766	7.23958	5.45177	0.648278	0.382123	-0.40853	0.13144	0.115531	0.0500988	0.0548914	0.0428461	-1.06264	0.0203939	0.0154667	0.00846667	-0.007	0.929722
ENST00000270502.6	ENSG00000142444.6	Series1_NHBE_Mock	Series1_NHBE_SARS_CoV_2	C19orf52	protein_coding	protein_coding	7.38234	3.99036	4.75861	0.389871	0.114655	0.253439	5.75813	3.37074	1.40897	0.234	0.319408	-1.25249	0.777847	0.87	0.293133	-0.576867	0.220078
ENST00000588807.1	ENSG00000142444.6	Series1_NHBE_Mock	Series1_NHBE_SARS_CoV_2	C19orf52	protein_coding	nonsense_mediated_decay	7.38234	3.99036	4.75861	0.389871	0.114655	0.253439	1.02502	0	3.34963	0	0.205626	8.39216	0.1494	0	0.706867	0.706867	3.85e-14
ENST00000593162.1	ENSG00000142444.6	Series1_NHBE_Mock	Series1_NHBE_SARS_CoV_2	C19orf52	protein_coding	processed_transcript	7.38234	3.99036	4.75861	0.389871	0.114655	0.253439	0.599192	0.619621	0	0.619621	0	-5.97641	0.0727551	0.13	0	-0.13	0.925218
ENST00000270747.3	ENSG00000142632.12	Series1_NHBE_Mock	Series1_NHBE_SARS_CoV_2	ARHGEF19	protein_coding	protein_coding	2.72774	2.7902	2.03503	0.4118	0.531343	-0.453411	2.10452	1.33345	1.95833	0.294915	0.472039	0.551034	0.771729	0.506167	0.9728	0.466633	0.0201288
ENST00000441785.1	ENSG00000142632.12	Series1_NHBE_Mock	Series1_NHBE_SARS_CoV_2	ARHGEF19	protein_coding	protein_coding	2.72774	2.7902	2.03503	0.4118	0.531343	-0.453411	0.0649622	0.00647321	0.005617	0.0035667	0.0049985	-0.0770042	0.0244082	0.00206667	0.00193333	-0.000133333	NA
ENST00000449495.1	ENSG00000142632.12	Series1_NHBE_Mock	Series1_NHBE_SARS_CoV_2	ARHGEF19	protein_coding	protein_coding	2.72774	2.7902	2.03503	0.4118	0.531343	-0.453411	0.214008	0.183794	0.00135413	0.166219	0.00135413	-4.09324	0.0818571	0.0527333	0.000666667	-0.0520667	0.81152
ENST00000471928.1	ENSG00000142632.12	Series1_NHBE_Mock	Series1_NHBE_SARS_CoV_2	ARHGEF19	protein_coding	processed_transcript	2.72774	2.7902	2.03503	0.4118	0.531343	-0.453411	0.119985	0.112762	0.0697228	0.103946	0.0597107	-0.622799	0.0428265	0.0481	0.0245667	-0.0235333	0.995274
ENST00000478117.1	ENSG00000142632.12	Series1_NHBE_Mock	Series1_NHBE_SARS_CoV_2	ARHGEF19	protein_coding	processed_transcript	2.72774	2.7902	2.03503	0.4118	0.531343	-0.453411	0.175425	1.15372	0	0.550859	0	-6.86261	0.0622714	0.390867	0	-0.390867	0.151688
ENST00000478210.1	ENSG00000142632.12	Series1_NHBE_Mock	Series1_NHBE_SARS_CoV_2	ARHGEF19	protein_coding	processed_transcript	2.72774	2.7902	2.03503	0.4118	0.531343	-0.453411	0.0488339	0	0	0	0	0	0.0169	0	0	0	NA
ENST00000316534.4	ENSG00000144061.8	Series1_NHBE_Mock	Series1_NHBE_SARS_CoV_2	NPHP1	protein_coding	protein_coding	3.6779	2.53449	2.25857	0.192379	0.201135	-0.165589	0.285178	0.879094	0.0379481	0.152834	0.0379481	-4.21279	0.0832837	0.3525	0.0163333	-0.336167	0.000948416
ENST00000417665.1	ENSG00000144061.8	Series1_NHBE_Mock	Series1_NHBE_SARS_CoV_2	NPHP1	protein_coding	protein_coding	3.6779	2.53449	2.25857	0.192379	0.201135	-0.165589	0.174603	0.144588	0.442695	0.144588	0.264861	1.55011	0.0454327	0.0668667	0.184933	0.118067	0.906803
ENST00000418527.1	ENSG00000144061.8	Series1_NHBE_Mock	Series1_NHBE_SARS_CoV_2	NPHP1	protein_coding	protein_coding	3.6779	2.53449	2.25857	0.192379	0.201135	-0.165589	1.35809	0.916044	0.432401	0.341248	0.239236	-1.06573	0.363527	0.346667	0.1851	-0.161567	0.880701
ENST00000445609.2	ENSG00000144061.8	Series1_NHBE_Mock	Series1_NHBE_SARS_CoV_2	NPHP1	protein_coding	protein_coding	3.6779	2.53449	2.25857	0.192379	0.201135	-0.165589	0.459128	0.3019	0.275032	0.3019	0.137867	-0.12996	0.128406	0.1146	0.1317	0.0171	0.925336
ENST00000449600.1	ENSG00000144061.8	Series1_NHBE_Mock	Series1_NHBE_SARS_CoV_2	NPHP1	protein_coding	nonsense_mediated_decay	3.6779	2.53449	2.25857	0.192379	0.201135	-0.165589	0.857883	0	0	0	0	0	0.200182	0	0	0	NA
ENST00000461707.1	ENSG00000144061.8	Series1_NHBE_Mock	Series1_NHBE_SARS_CoV_2	NPHP1	protein_coding	retained_intron	3.6779	2.53449	2.25857	0.192379	0.201135	-0.165589	0.422326	0	0.969167	0	0.151787	6.61348	0.140192	0	0.4337	0.4337	4.2e-07
ENST00000496524.1	ENSG00000144061.8	Series1_NHBE_Mock	Series1_NHBE_SARS_CoV_2	NPHP1	protein_coding	retained_intron	3.6779	2.53449	2.25857	0.192379	0.201135	-0.165589	0.0869867	0.216125	0.0608506	0.0239007	0.0156074	-1.67427	0.0271571	0.0873333	0.0272333	-0.0601	0.7295
ENST00000306721.3	ENSG00000144354.9	Series1_NHBE_Mock	Series1_NHBE_SARS_CoV_2	CDCA7	protein_coding	protein_coding	15.5933	2.79004	3.12121	0.0889774	0.222831	0.161271	4.2023	1.37403	0.0627099	0.102057	0.0249563	-4.25058	0.242453	0.4957	0.0195667	-0.476133	2.75e-09
ENST00000347703.3	ENSG00000144354.9	Series1_NHBE_Mock	Series1_NHBE_SARS_CoV_2	CDCA7	protein_coding	protein_coding	15.5933	2.79004	3.12121	0.0889774	0.222831	0.161271	8.14715	0	1.21335	0	0.641662	6.9347	0.518347	0	0.4194	0.4194	0.574217
ENST00000435616.1	ENSG00000144354.9	Series1_NHBE_Mock	Series1_NHBE_SARS_CoV_2	CDCA7	protein_coding	nonsense_mediated_decay	15.5933	2.79004	3.12121	0.0889774	0.222831	0.161271	0.372834	0	0.0582275	0	0.0582275	2.77035	0.0244082	0	0.0171333	0.0171333	0.864927
ENST00000467411.1	ENSG00000144354.9	Series1_NHBE_Mock	Series1_NHBE_SARS_CoV_2	CDCA7	protein_coding	retained_intron	15.5933	2.79004	3.12121	0.0889774	0.222831	0.161271	0.240702	0.110207	0.0145228	0.0191171	0.00834316	-2.29332	0.0224	0.0391333	0.0051	-0.0340333	0.256444
ENST00000468359.1	ENSG00000144354.9	Series1_NHBE_Mock	Series1_NHBE_SARS_CoV_2	CDCA7	protein_coding	retained_intron	15.5933	2.79004	3.12121	0.0889774	0.222831	0.161271	0.348954	1.3058	1.19479	0.168891	0.400773	-0.12716	0.0639163	0.465133	0.367533	-0.0976	0.929722
ENST00000496441.1	ENSG00000144354.9	Series1_NHBE_Mock	Series1_NHBE_SARS_CoV_2	CDCA7	protein_coding	retained_intron	15.5933	2.79004	3.12121	0.0889774	0.222831	0.161271	2.00705	0	0.475896	0	0.425115	5.60257	0.115778	0	0.1403	0.1403	0.617676
ENST00000274459.4	ENSG00000145782.8	Series1_NHBE_Mock	Series1_NHBE_SARS_CoV_2	ATG12	protein_coding	protein_coding	16.9689	20.5282	30.8749	1.91142	2.86296	0.588591	3.01209	4.24466	3.07838	2.24281	0.508727	-0.462193	0.191051	0.199467	0.0982667	-0.1012	0.925336
ENST00000379594.3	ENSG00000145782.8	Series1_NHBE_Mock	Series1_NHBE_SARS_CoV_2	ATG12	protein_coding	nonsense_mediated_decay	16.9689	20.5282	30.8749	1.91142	2.86296	0.588591	1.02111	1.00921	0.197787	0.580426	0.0993109	-2.29428	0.0590939	0.0468	0.0059	-0.0409	0.890152
ENST00000500945.2	ENSG00000145782.8	Series1_NHBE_Mock	Series1_NHBE_SARS_CoV_2	ATG12	protein_coding	protein_coding	16.9689	20.5282	30.8749	1.91142	2.86296	0.588591	3.24714	0.948496	20.3185	0.948496	2.58607	4.40659	0.166412	0.0398333	0.654267	0.614433	0.0262377
ENST00000505252.1	ENSG00000145782.8	Series1_NHBE_Mock	Series1_NHBE_SARS_CoV_2	ATG12	protein_coding	retained_intron	16.9689	20.5282	30.8749	1.91142	2.86296	0.588591	0.910548	0.68955	0.855513	0.357562	0.197636	0.307128	0.0545286	0.0372333	0.0274667	-0.00976667	1
ENST00000505993.1	ENSG00000145782.8	Series1_NHBE_Mock	Series1_NHBE_SARS_CoV_2	ATG12	protein_coding	nonsense_mediated_decay	16.9689	20.5282	30.8749	1.91142	2.86296	0.588591	0.809054	0.899362	0	0.480768	0	-6.50678	0.0414776	0.0400667	0	-0.0400667	0.331779
ENST00000508464.1	ENSG00000145782.8	Series1_NHBE_Mock	Series1_NHBE_SARS_CoV_2	ATG12	protein_coding	retained_intron	16.9689	20.5282	30.8749	1.91142	2.86296	0.588591	0.194823	0.0839058	0.0268167	0.0460105	0.0268167	-1.35085	0.0120286	0.00386667	0.00103333	-0.00283333	0.826116
ENST00000509598.1	ENSG00000145782.8	Series1_NHBE_Mock	Series1_NHBE_SARS_CoV_2	ATG12	protein_coding	processed_transcript	16.9689	20.5282	30.8749	1.91142	2.86296	0.588591	0.24766	0.556196	0.419531	0.264896	0.205785	-0.398539	0.0151633	0.0296667	0.0126333	-0.0170333	0.930606
ENST00000509910.1	ENSG00000145782.8	Series1_NHBE_Mock	Series1_NHBE_SARS_CoV_2	ATG12	protein_coding	protein_coding	16.9689	20.5282	30.8749	1.91142	2.86296	0.588591	4.08329	9.87772	4.27082	1.79635	0.75374	-1.20775	0.259971	0.495533	0.1452	-0.350333	0.0738863
ENST00000511984.1	ENSG00000145782.8	Series1_NHBE_Mock	Series1_NHBE_SARS_CoV_2	ATG12	protein_coding	retained_intron	16.9689	20.5282	30.8749	1.91142	2.86296	0.588591	0.420684	0.121349	0.0762344	0.0513115	0.0306288	-0.607066	0.0289571	0.00556667	0.0024	-0.00316667	0.877113
ENST00000513167.1	ENSG00000145782.8	Series1_NHBE_Mock	Series1_NHBE_SARS_CoV_2	ATG12	protein_coding	nonsense_mediated_decay	16.9689	20.5282	30.8749	1.91142	2.86296	0.588591	0.451203	0.295099	0.226372	0.295099	0.226372	-0.368216	0.019698	0.0171667	0.00886667	-0.0083	0.982632
ENST00000513292.1	ENSG00000145782.8	Series1_NHBE_Mock	Series1_NHBE_SARS_CoV_2	ATG12	protein_coding	processed_transcript	16.9689	20.5282	30.8749	1.91142	2.86296	0.588591	0.511289	0.499211	0.356852	0.319177	0.106159	-0.473066	0.0318122	0.0253667	0.0119	-0.0134667	0.947834
ENST00000513322.1	ENSG00000145782.8	Series1_NHBE_Mock	Series1_NHBE_SARS_CoV_2	ATG12	protein_coding	nonsense_mediated_decay	16.9689	20.5282	30.8749	1.91142	2.86296	0.588591	1.75796	1.29529	1.04803	0.556973	0.392764	-0.302984	0.101133	0.0591	0.0320667	-0.0270333	0.915788
ENST00000514775.1	ENSG00000145782.8	Series1_NHBE_Mock	Series1_NHBE_SARS_CoV_2	ATG12	protein_coding	processed_transcript	16.9689	20.5282	30.8749	1.91142	2.86296	0.588591	0.264736	0.00814423	0	0.00814423	0	-0.859511	0.0167755	0.0004	0	-0.0004	NA
ENST00000278849.4	ENSG00000149503.8	Series1_NHBE_Mock	Series1_NHBE_SARS_CoV_2	INCENP	protein_coding	protein_coding	15.2807	7.67017	9.28605	0.155764	0.493411	0.275479	5.96705	0	4.54215	0	0.660294	8.8304	0.358022	0	0.489767	0.489767	1.49e-14
ENST00000394818.3	ENSG00000149503.8	Series1_NHBE_Mock	Series1_NHBE_SARS_CoV_2	INCENP	protein_coding	protein_coding	15.2807	7.67017	9.28605	0.155764	0.493411	0.275479	5.72484	7.47714	3.41498	0.139439	0.426047	-1.12832	0.423761	0.9751	0.366667	-0.608433	6.9e-20
ENST00000528037.1	ENSG00000149503.8	Series1_NHBE_Mock	Series1_NHBE_SARS_CoV_2	INCENP	protein_coding	retained_intron	15.2807	7.67017	9.28605	0.155764	0.493411	0.275479	0.454025	0.114002	0.0154722	0.114002	0.0154722	-2.28337	0.0310224	0.015	0.00153333	-0.0134667	0.929722
ENST00000528375.1	ENSG00000149503.8	Series1_NHBE_Mock	Series1_NHBE_SARS_CoV_2	INCENP	protein_coding	retained_intron	15.2807	7.67017	9.28605	0.155764	0.493411	0.275479	0.160414	0.0790264	0.0920746	0.0790264	0.0460377	0.197319	0.0104082	0.0099	0.00946667	-0.000433333	1
ENST00000531099.1	ENSG00000149503.8	Series1_NHBE_Mock	Series1_NHBE_SARS_CoV_2	INCENP	protein_coding	processed_transcript	15.2807	7.67017	9.28605	0.155764	0.493411	0.275479	2.96517	0	1.22138	0	0.345788	6.94413	0.176386	0	0.132567	0.132567	8e-05
ENST00000378150.1	ENSG00000152465.13	Series1_NHBE_Mock	Series1_NHBE_SARS_CoV_2	NMT2	protein_coding	protein_coding	7.19237	7.19448	7.58277	0.381133	0.880413	0.0757312	1.28658	0.1184	2.99282	0.1184	0.532137	4.5476	0.158498	0.0149333	0.4154	0.400467	0.00319549
ENST00000378165.4	ENSG00000152465.13	Series1_NHBE_Mock	Series1_NHBE_SARS_CoV_2	NMT2	protein_coding	protein_coding	7.19237	7.19448	7.58277	0.381133	0.880413	0.0757312	3.81083	4.83481	1.20815	0.243203	0.471752	-1.99175	0.552129	0.678933	0.176333	-0.5026	0.0705164
ENST00000466201.1	ENSG00000152465.13	Series1_NHBE_Mock	Series1_NHBE_SARS_CoV_2	NMT2	protein_coding	processed_transcript	7.19237	7.19448	7.58277	0.381133	0.880413	0.0757312	0.357067	0.294297	0.275247	0.100887	0.194212	-0.0932691	0.0534592	0.0417333	0.0405	-0.00123333	0.985048
ENST00000486786.1	ENSG00000152465.13	Series1_NHBE_Mock	Series1_NHBE_SARS_CoV_2	NMT2	protein_coding	processed_transcript	7.19237	7.19448	7.58277	0.381133	0.880413	0.0757312	1.50538	1.78459	1.37721	0.524302	0.485477	-0.371463	0.204271	0.242267	0.177667	-0.0646	0.925255
ENST00000540259.1	ENSG00000152465.13	Series1_NHBE_Mock	Series1_NHBE_SARS_CoV_2	NMT2	protein_coding	protein_coding	7.19237	7.19448	7.58277	0.381133	0.880413	0.0757312	0.192315	0.0593757	1.64957	0.0326584	1.60485	4.58024	0.0258633	0.00786667	0.177933	0.170067	0.933712
ENST00000282891.6	ENSG00000152942.14	Series1_NHBE_Mock	Series1_NHBE_SARS_CoV_2	RAD17	protein_coding	protein_coding	5.17849	5.24778	4.87789	0.635567	0.425117	-0.105243	0.223555	0	0	0	0	0	0.0455271	0	0	0	NA
ENST00000305138.4	ENSG00000152942.14	Series1_NHBE_Mock	Series1_NHBE_SARS_CoV_2	RAD17	protein_coding	protein_coding	5.17849	5.24778	4.87789	0.635567	0.425117	-0.105243	1.04216	0	0.659406	0	0.141592	6.06481	0.236823	0	0.141833	0.141833	0.000185605
ENST00000345306.6	ENSG00000152942.14	Series1_NHBE_Mock	Series1_NHBE_SARS_CoV_2	RAD17	protein_coding	protein_coding	5.17849	5.24778	4.87789	0.635567	0.425117	-0.105243	0.074048	0.840386	0.175176	0.840386	0.175176	-2.19922	0.0154896	0.182567	0.0401333	-0.142433	1
ENST00000354312.3	ENSG00000152942.14	Series1_NHBE_Mock	Series1_NHBE_SARS_CoV_2	RAD17	protein_coding	protein_coding	5.17849	5.24778	4.87789	0.635567	0.425117	-0.105243	2.10215	0	3.71889	0	0.391957	8.5426	0.363113	0	0.761267	0.761267	2.47e-22
ENST00000354868.5	ENSG00000152942.14	Series1_NHBE_Mock	Series1_NHBE_SARS_CoV_2	RAD17	protein_coding	protein_coding	5.17849	5.24778	4.87789	0.635567	0.425117	-0.105243	0.372205	4.4074	0	1.28531	0	-8.78705	0.0834083	0.817433	0	-0.817433	0.0344109
ENST00000358030.2	ENSG00000152942.14	Series1_NHBE_Mock	Series1_NHBE_SARS_CoV_2	RAD17	protein_coding	protein_coding	5.17849	5.24778	4.87789	0.635567	0.425117	-0.105243	0.294131	0	0	0	0	0	0.0681354	0	0	0	NA
ENST00000506564.1	ENSG00000152942.14	Series1_NHBE_Mock	Series1_NHBE_SARS_CoV_2	RAD17	protein_coding	protein_coding	5.17849	5.24778	4.87789	0.635567	0.425117	-0.105243	0.0724483	0	0	0	0	0	0.0125979	0	0	0	NA
ENST00000509734.1	ENSG00000152942.14	Series1_NHBE_Mock	Series1_NHBE_SARS_CoV_2	RAD17	protein_coding	protein_coding	5.17849	5.24778	4.87789	0.635567	0.425117	-0.105243	0.234005	0	0	0	0	0	0.0497438	0	0	0	NA
ENST00000513214.1	ENSG00000152942.14	Series1_NHBE_Mock	Series1_NHBE_SARS_CoV_2	RAD17	protein_coding	protein_coding	5.17849	5.24778	4.87789	0.635567	0.425117	-0.105243	0.108079	0	0.280126	0	0.280126	4.85861	0.0190104	0	0.0489667	0.0489667	0.926068
ENST00000521422.1	ENSG00000152942.14	Series1_NHBE_Mock	Series1_NHBE_SARS_CoV_2	RAD17	protein_coding	protein_coding	5.17849	5.24778	4.87789	0.635567	0.425117	-0.105243	0.579635	0	0	0	0	0	0.0928333	0	0	0	NA
ENST00000284881.4	ENSG00000154642.6	Series1_NHBE_Mock	Series1_NHBE_SARS_CoV_2	C21orf91	protein_coding	protein_coding	1.87385	6.43199	3.00686	0.764749	0.0806362	-1.09446	1.33593	3.1144	2.79266	0.686185	0.14268	-0.156781	0.779208	0.5004	0.927533	0.427133	0.0317632
ENST00000400558.3	ENSG00000154642.6	Series1_NHBE_Mock	Series1_NHBE_SARS_CoV_2	C21orf91	protein_coding	protein_coding	1.87385	6.43199	3.00686	0.764749	0.0806362	-1.09446	0.390371	2.62672	0	1.44018	0	-8.0426	0.13278	0.365267	0	-0.365267	0.457536
ENST00000400559.3	ENSG00000154642.6	Series1_NHBE_Mock	Series1_NHBE_SARS_CoV_2	C21orf91	protein_coding	protein_coding	1.87385	6.43199	3.00686	0.764749	0.0806362	-1.09446	0.0718817	0.583332	0	0.583332	0	-5.89077	0.0277204	0.118967	0	-0.118967	0.97224
ENST00000482915.1	ENSG00000154642.6	Series1_NHBE_Mock	Series1_NHBE_SARS_CoV_2	C21orf91	protein_coding	retained_intron	1.87385	6.43199	3.00686	0.764749	0.0806362	-1.09446	0.0429588	0.0109199	0.0158605	0.00268139	0.00305001	0.305876	0.0413306	0.00186667	0.00523333	0.00336667	NA
ENST00000493464.1	ENSG00000154642.6	Series1_NHBE_Mock	Series1_NHBE_SARS_CoV_2	C21orf91	protein_coding	processed_transcript	1.87385	6.43199	3.00686	0.764749	0.0806362	-1.09446	0.0246583	0.0966172	0.171652	0.0966172	0.0906747	0.768734	0.0116265	0.0134667	0.0586667	0.0452	0.804532
ENST00000285013.6	ENSG00000154760.9	Series1_NHBE_Mock	Series1_NHBE_SARS_CoV_2	SLFN13	protein_coding	protein_coding	2.72267	0.632531	1.4594	0.115341	0.256957	1.19339	0.775715	0.415367	0.336937	0.0246642	0.0123533	-0.294034	0.374259	0.708933	0.244733	-0.4642	0.254956
ENST00000524511.1	ENSG00000154760.9	Series1_NHBE_Mock	Series1_NHBE_SARS_CoV_2	SLFN13	protein_coding	protein_coding	2.72267	0.632531	1.4594	0.115341	0.256957	1.19339	0.132113	0	0	0	0	0	0.0324898	0	0	0	NA
ENST00000526483.1	ENSG00000154760.9	Series1_NHBE_Mock	Series1_NHBE_SARS_CoV_2	SLFN13	protein_coding	retained_intron	2.72267	0.632531	1.4594	0.115341	0.256957	1.19339	0.154564	0.0478266	0.00868499	0.0305165	0.00868499	-1.62985	0.0549755	0.069	0.0061	-0.0629	0.388014
ENST00000526861.1	ENSG00000154760.9	Series1_NHBE_Mock	Series1_NHBE_SARS_CoV_2	SLFN13	protein_coding	protein_coding	2.72267	0.632531	1.4594	0.115341	0.256957	1.19339	0.104576	0.00322654	0	0.00322654	0	-0.403435	0.0187571	0.0038	0	-0.0038	NA
ENST00000530782.1	ENSG00000154760.9	Series1_NHBE_Mock	Series1_NHBE_SARS_CoV_2	SLFN13	protein_coding	nonsense_mediated_decay	2.72267	0.632531	1.4594	0.115341	0.256957	1.19339	0.059873	0	0	0	0	0	0.0176245	0	0	0	NA
ENST00000531588.1	ENSG00000154760.9	Series1_NHBE_Mock	Series1_NHBE_SARS_CoV_2	SLFN13	protein_coding	protein_coding	2.72267	0.632531	1.4594	0.115341	0.256957	1.19339	0.116796	0	0	0	0	0	0.0358265	0	0	0	NA
ENST00000532210.1	ENSG00000154760.9	Series1_NHBE_Mock	Series1_NHBE_SARS_CoV_2	SLFN13	protein_coding	protein_coding	2.72267	0.632531	1.4594	0.115341	0.256957	1.19339	0.0417103	0	0	0	0	0	0.0219163	0	0	0	NA
ENST00000532774.1	ENSG00000154760.9	Series1_NHBE_Mock	Series1_NHBE_SARS_CoV_2	SLFN13	protein_coding	retained_intron	2.72267	0.632531	1.4594	0.115341	0.256957	1.19339	0.48179	0.0887156	1.06324	0.055576	0.294076	3.44255	0.208329	0.1176	0.700267	0.582667	0.0152333
ENST00000533791.1	ENSG00000154760.9	Series1_NHBE_Mock	Series1_NHBE_SARS_CoV_2	SLFN13	protein_coding	protein_coding	2.72267	0.632531	1.4594	0.115341	0.256957	1.19339	0.755916	0.077395	0.0505364	0.0524196	0.0505364	-0.529749	0.211751	0.100667	0.0488667	-0.0518	0.915824
ENST00000542635.1	ENSG00000154760.9	Series1_NHBE_Mock	Series1_NHBE_SARS_CoV_2	SLFN13	protein_coding	protein_coding	2.72267	0.632531	1.4594	0.115341	0.256957	1.19339	0.0960088	0	0	0	0	0	0.0227673	0	0	0	NA
ENST00000290810.3	ENSG00000159593.10	Series1_NHBE_Mock	Series1_NHBE_SARS_CoV_2	NAE1	protein_coding	protein_coding	38.4786	25.4851	19.8568	4.79587	1.12633	-0.359865	18.6348	12.6363	10.5844	2.43886	5.29248	-0.255416	0.505618	0.5093	0.5242	0.0149	0.992712
ENST00000379463.2	ENSG00000159593.10	Series1_NHBE_Mock	Series1_NHBE_SARS_CoV_2	NAE1	protein_coding	protein_coding	38.4786	25.4851	19.8568	4.79587	1.12633	-0.359865	8.51852	0.0340377	6.32782	0.0174804	4.32159	7.1691	0.211102	0.00133333	0.3242	0.322867	0.315191
ENST00000394074.2	ENSG00000159593.10	Series1_NHBE_Mock	Series1_NHBE_SARS_CoV_2	NAE1	protein_coding	protein_coding	38.4786	25.4851	19.8568	4.79587	1.12633	-0.359865	8.5491	11.0688	0.169124	3.56869	0.169124	-5.9507	0.204982	0.417	0.00766667	-0.409333	0.000511873
ENST00000562074.2	ENSG00000159593.10	Series1_NHBE_Mock	Series1_NHBE_SARS_CoV_2	NAE1	protein_coding	retained_intron	38.4786	25.4851	19.8568	4.79587	1.12633	-0.359865	0.364619	0.303696	0.28991	0.134472	0.181966	-0.0648383	0.0103796	0.0126667	0.0151	0.00243333	0.983769
ENST00000568672.1	ENSG00000159593.10	Series1_NHBE_Mock	Series1_NHBE_SARS_CoV_2	NAE1	protein_coding	retained_intron	38.4786	25.4851	19.8568	4.79587	1.12633	-0.359865	0.420577	0.0391831	0.572788	0.00746475	0.349432	3.56674	0.012949	0.00173333	0.0302667	0.0285333	0.556933
ENST00000291688.1	ENSG00000160294.6	Series1_NHBE_Mock	Series1_NHBE_SARS_CoV_2	MCM3AP	protein_coding	protein_coding	17.0738	14.9446	16.5926	0.332314	0.958939	0.150817	6.09107	0	9.41293	0	0.564976	9.88003	0.358653	0	0.574633	0.574633	4.42e-22
ENST00000397708.1	ENSG00000160294.6	Series1_NHBE_Mock	Series1_NHBE_SARS_CoV_2	MCM3AP	protein_coding	protein_coding	17.0738	14.9446	16.5926	0.332314	0.958939	0.150817	2.92733	7.23276	0.783798	0.336921	0.783798	-3.1897	0.185418	0.484033	0.0423333	-0.4417	0.0837248
ENST00000426537.1	ENSG00000160294.6	Series1_NHBE_Mock	Series1_NHBE_SARS_CoV_2	MCM3AP	protein_coding	protein_coding	17.0738	14.9446	16.5926	0.332314	0.958939	0.150817	2.25284	0.624423	1.17015	0.233714	0.21569	0.895458	0.129516	0.0411333	0.0711333	0.03	0.859072
ENST00000467026.1	ENSG00000160294.6	Series1_NHBE_Mock	Series1_NHBE_SARS_CoV_2	MCM3AP	protein_coding	processed_transcript	17.0738	14.9446	16.5926	0.332314	0.958939	0.150817	1.03291	0	2.53391	0	0.331836	7.9909	0.0579796	0	0.1519	0.1519	1.58e-14
ENST00000479557.1	ENSG00000160294.6	Series1_NHBE_Mock	Series1_NHBE_SARS_CoV_2	MCM3AP	protein_coding	processed_transcript	17.0738	14.9446	16.5926	0.332314	0.958939	0.150817	0.330206	0.280508	0.137469	0.0784306	0.0695708	-0.978166	0.0188571	0.019	0.0088	-0.0102	0.857284
ENST00000486937.1	ENSG00000160294.6	Series1_NHBE_Mock	Series1_NHBE_SARS_CoV_2	MCM3AP	protein_coding	retained_intron	17.0738	14.9446	16.5926	0.332314	0.958939	0.150817	2.46824	5.43708	1.28867	0.107382	0.338305	-2.06845	0.138063	0.363933	0.0762333	-0.2877	1.12e-08
ENST00000495475.1	ENSG00000160294.6	Series1_NHBE_Mock	Series1_NHBE_SARS_CoV_2	MCM3AP	protein_coding	processed_transcript	17.0738	14.9446	16.5926	0.332314	0.958939	0.150817	0.349306	0.295773	0.267589	0.152167	0.173183	-0.139512	0.0202163	0.0198667	0.0163667	-0.0035	0.981852
ENST00000496607.1	ENSG00000160294.6	Series1_NHBE_Mock	Series1_NHBE_SARS_CoV_2	MCM3AP	protein_coding	retained_intron	17.0738	14.9446	16.5926	0.332314	0.958939	0.150817	1.40766	0.744974	0.894114	0.485909	0.334317	0.260078	0.0781816	0.0500667	0.0520333	0.00196667	0.94371
ENST00000338508.4	ENSG00000162105.12	Series1_NHBE_Mock	Series1_NHBE_SARS_CoV_2	SHANK2	protein_coding	protein_coding	1.51507	0.971751	1.98542	0.22369	0.115461	1.02326	0.436778	0.369456	0.275806	0.0338036	0.0433827	-0.408897	0.383631	0.449433	0.137933	-0.3115	0.399438
ENST00000413503.1	ENSG00000162105.12	Series1_NHBE_Mock	Series1_NHBE_SARS_CoV_2	SHANK2	protein_coding	protein_coding	1.51507	0.971751	1.98542	0.22369	0.115461	1.02326	0.386195	0.428282	0.517569	0.217837	0.144069	0.267499	0.23358	0.390967	0.264267	-0.1267	0.9093
ENST00000449116.2	ENSG00000162105.12	Series1_NHBE_Mock	Series1_NHBE_SARS_CoV_2	SHANK2	protein_coding	protein_coding	1.51507	0.971751	1.98542	0.22369	0.115461	1.02326	0.414784	0	1.03873	0	0.173081	6.7125	0.213076	0	0.5249	0.5249	0.000182079
ENST00000457074.1	ENSG00000162105.12	Series1_NHBE_Mock	Series1_NHBE_SARS_CoV_2	SHANK2	protein_coding	protein_coding	1.51507	0.971751	1.98542	0.22369	0.115461	1.02326	0.16308	0.0231172	0.153108	0.0231172	0.0791806	2.30018	0.0874224	0.0177	0.0727667	0.0550667	0.860216
ENST00000458632.1	ENSG00000162105.12	Series1_NHBE_Mock	Series1_NHBE_SARS_CoV_2	SHANK2	protein_coding	protein_coding	1.51507	0.971751	1.98542	0.22369	0.115461	1.02326	0.0249238	0.000187702	0.000205896	0.000187702	0.000109807	0.0025742	0.0253245	0.000133333	0.0001	-3.33e-05	NA
ENST00000482659.1	ENSG00000162105.12	Series1_NHBE_Mock	Series1_NHBE_SARS_CoV_2	SHANK2	protein_coding	processed_transcript	1.51507	0.971751	1.98542	0.22369	0.115461	1.02326	0.0829319	0.150708	0	0.150708	0	-4.00637	0.0492245	0.141733	0	-0.141733	0.88181
ENST00000298375.7	ENSG00000165568.13	Series1_NHBE_Mock	Series1_NHBE_SARS_CoV_2	AKR1E2	protein_coding	protein_coding	5.92896	0.448077	0.622569	0.258227	0.0780935	0.465632	1.15555	0	0.0940842	0	0.0566572	3.37968	0.145921	0	0.146833	0.146833	0.918539
ENST00000334019.4	ENSG00000165568.13	Series1_NHBE_Mock	Series1_NHBE_SARS_CoV_2	AKR1E2	protein_coding	protein_coding	5.92896	0.448077	0.622569	0.258227	0.0780935	0.465632	0.431258	0	0	0	0	0	0.0475833	0	0	0	NA
ENST00000345253.5	ENSG00000165568.13	Series1_NHBE_Mock	Series1_NHBE_SARS_CoV_2	AKR1E2	protein_coding	protein_coding	5.92896	0.448077	0.622569	0.258227	0.0780935	0.465632	0.333233	0	0	0	0	0	0.0555262	0	0	0	NA
ENST00000463345.1	ENSG00000165568.13	Series1_NHBE_Mock	Series1_NHBE_SARS_CoV_2	AKR1E2	protein_coding	nonsense_mediated_decay	5.92896	0.448077	0.622569	0.258227	0.0780935	0.465632	1.96688	0.184784	0.528485	0.10338	0.0708548	1.46703	0.382376	0.4187	0.853167	0.434467	0.348068
ENST00000474119.1	ENSG00000165568.13	Series1_NHBE_Mock	Series1_NHBE_SARS_CoV_2	AKR1E2	protein_coding	nonsense_mediated_decay	5.92896	0.448077	0.622569	0.258227	0.0780935	0.465632	0.215102	0	0	0	0	0	0.0579143	0	0	0	NA
ENST00000525281.1	ENSG00000165568.13	Series1_NHBE_Mock	Series1_NHBE_SARS_CoV_2	AKR1E2	protein_coding	processed_transcript	5.92896	0.448077	0.622569	0.258227	0.0780935	0.465632	1.17359	0.263294	0	0.155109	0	-4.77238	0.178683	0.5813	0	-0.5813	0.00252507
ENST00000532248.1	ENSG00000165568.13	Series1_NHBE_Mock	Series1_NHBE_SARS_CoV_2	AKR1E2	protein_coding	protein_coding	5.92896	0.448077	0.622569	0.258227	0.0780935	0.465632	0.309063	0	0	0	0	0	0.0359	0	0	0	NA
ENST00000533295.1	ENSG00000165568.13	Series1_NHBE_Mock	Series1_NHBE_SARS_CoV_2	AKR1E2	protein_coding	protein_coding	5.92896	0.448077	0.622569	0.258227	0.0780935	0.465632	0.147717	0	0	0	0	0	0.0729024	0	0	0	NA
ENST00000354171.8	ENSG00000167468.12	Series1_NHBE_Mock	Series1_NHBE_SARS_CoV_2	GPX4	protein_coding	protein_coding	201.681	200.513	254.873	13.2492	9.68658	0.346071	157.681	163.474	127.703	4.75343	26.1892	-0.356247	0.786137	0.8208	0.4989	-0.3219	0.0745256
ENST00000587648.1	ENSG00000167468.12	Series1_NHBE_Mock	Series1_NHBE_SARS_CoV_2	GPX4	protein_coding	protein_coding	201.681	200.513	254.873	13.2492	9.68658	0.346071	26.8805	16.5014	115.495	10.0688	23.473	2.80642	0.129743	0.0766333	0.455833	0.3792	0.0331935
ENST00000588919.1	ENSG00000167468.12	Series1_NHBE_Mock	Series1_NHBE_SARS_CoV_2	GPX4	protein_coding	protein_coding	201.681	200.513	254.873	13.2492	9.68658	0.346071	9.29579	10.1388	7.33377	1.56172	1.53726	-0.466715	0.0447408	0.0503	0.0284	-0.0219	0.371963
ENST00000589115.1	ENSG00000167468.12	Series1_NHBE_Mock	Series1_NHBE_SARS_CoV_2	GPX4	protein_coding	protein_coding	201.681	200.513	254.873	13.2492	9.68658	0.346071	2.82665	7.0859	1.80981	2.84945	0.54257	-1.9632	0.0148388	0.0361	0.00716667	-0.0289333	0.390604
ENST00000593032.1	ENSG00000167468.12	Series1_NHBE_Mock	Series1_NHBE_SARS_CoV_2	GPX4	protein_coding	protein_coding	201.681	200.513	254.873	13.2492	9.68658	0.346071	2.05298	1.36323	1.19376	0.68399	0.621712	-0.190029	0.0107796	0.0065	0.00453333	-0.00196667	1
ENST00000334690.6	ENSG00000168538.11	Series1_NHBE_Mock	Series1_NHBE_SARS_CoV_2	TRAPPC11	protein_coding	protein_coding	7.67388	12.0705	14.5762	1.16608	1.36232	0.271921	5.65653	9.35216	4.42074	0.891107	0.144473	-1.07929	0.778371	0.782333	0.310333	-0.472	0.0202412
ENST00000357207.4	ENSG00000168538.11	Series1_NHBE_Mock	Series1_NHBE_SARS_CoV_2	TRAPPC11	protein_coding	protein_coding	7.67388	12.0705	14.5762	1.16608	1.36232	0.271921	0.0779053	0	0	0	0	0	0.0138653	0	0	0	NA
ENST00000509857.1	ENSG00000168538.11	Series1_NHBE_Mock	Series1_NHBE_SARS_CoV_2	TRAPPC11	protein_coding	retained_intron	7.67388	12.0705	14.5762	1.16608	1.36232	0.271921	0.302046	0.215791	2.32495	0.115815	0.749478	3.37033	0.0287694	0.02	0.1552	0.1352	0.0845416
ENST00000511955.1	ENSG00000168538.11	Series1_NHBE_Mock	Series1_NHBE_SARS_CoV_2	TRAPPC11	protein_coding	retained_intron	7.67388	12.0705	14.5762	1.16608	1.36232	0.271921	0.313228	0.195506	0.203153	0.0996132	0.0717051	0.0527091	0.0490776	0.0177333	0.0134	-0.00433333	1
ENST00000512476.1	ENSG00000168538.11	Series1_NHBE_Mock	Series1_NHBE_SARS_CoV_2	TRAPPC11	protein_coding	protein_coding	7.67388	12.0705	14.5762	1.16608	1.36232	0.271921	1.25731	2.28486	7.62734	1.1477	1.04119	1.73466	0.121565	0.178267	0.521033	0.342767	0.664912
ENST00000371694.3	ENSG00000169692.8	Series1_NHBE_Mock	Series1_NHBE_SARS_CoV_2	AGPAT2	protein_coding	protein_coding	53.6357	13.6714	17.9765	2.03932	2.65613	0.394701	17.2539	1.02146	6.91641	0.550204	0.319206	2.74742	0.29191	0.0703667	0.395233	0.324867	0.243374
ENST00000371696.2	ENSG00000169692.8	Series1_NHBE_Mock	Series1_NHBE_SARS_CoV_2	AGPAT2	protein_coding	protein_coding	53.6357	13.6714	17.9765	2.03932	2.65613	0.394701	33.8612	11.7981	7.37872	1.51337	3.85216	-0.67638	0.643976	0.8681	0.3695	-0.4986	0.0141253
ENST00000470861.1	ENSG00000169692.8	Series1_NHBE_Mock	Series1_NHBE_SARS_CoV_2	AGPAT2	protein_coding	retained_intron	53.6357	13.6714	17.9765	2.03932	2.65613	0.394701	0.5983	0.122097	0.082667	0.0832574	0.0330205	-0.511474	0.0118163	0.00766667	0.00506667	-0.0026	0.93516
ENST00000472820.1	ENSG00000169692.8	Series1_NHBE_Mock	Series1_NHBE_SARS_CoV_2	AGPAT2	protein_coding	retained_intron	53.6357	13.6714	17.9765	2.03932	2.65613	0.394701	1.92228	0.729769	3.59875	0.141324	1.5088	2.28635	0.0522939	0.0538667	0.2302	0.176333	0.782375
ENST00000337435.4	ENSG00000170113.11	Series1_NHBE_Mock	Series1_NHBE_SARS_CoV_2	NIPA1	protein_coding	protein_coding	8.12811	4.1892	5.57586	0.239128	0.055307	0.411663	5.4668	0	4.9315	0	0.167305	8.94881	0.619767	0	0.8841	0.8841	1.69e-28
ENST00000437912.2	ENSG00000170113.11	Series1_NHBE_Mock	Series1_NHBE_SARS_CoV_2	NIPA1	protein_coding	protein_coding	8.12811	4.1892	5.57586	0.239128	0.055307	0.411663	1.25375	3.99392	0	0.110597	0	-8.64527	0.216712	0.957667	0	-0.957667	9.51e-05
ENST00000557930.1	ENSG00000170113.11	Series1_NHBE_Mock	Series1_NHBE_SARS_CoV_2	NIPA1	protein_coding	nonsense_mediated_decay	8.12811	4.1892	5.57586	0.239128	0.055307	0.411663	0.300441	0	0.0583336	0	0.0504667	2.7726	0.029249	0	0.0106333	0.0106333	0.887972
ENST00000560069.1	ENSG00000170113.11	Series1_NHBE_Mock	Series1_NHBE_SARS_CoV_2	NIPA1	protein_coding	nonsense_mediated_decay	8.12811	4.1892	5.57586	0.239128	0.055307	0.411663	0.430878	0	0.0663983	0	0.0663983	2.93354	0.036102	0	0.0117	0.0117	0.930282
ENST00000561183.1	ENSG00000170113.11	Series1_NHBE_Mock	Series1_NHBE_SARS_CoV_2	NIPA1	protein_coding	protein_coding	8.12811	4.1892	5.57586	0.239128	0.055307	0.411663	0.612067	0.195287	0.515193	0.195287	0.109053	1.35521	0.0885796	0.0423333	0.0928	0.0504667	0.797583
ENST00000304457.7	ENSG00000171824.9	Series1_NHBE_Mock	Series1_NHBE_SARS_CoV_2	EXOSC10	protein_coding	protein_coding	29.3236	35.8245	36.5674	2.18087	4.21645	0.0296011	1.99507	0	5.07827	0	5.07827	8.99103	0.0673571	0	0.1142	0.1142	0.926068
ENST00000376936.4	ENSG00000171824.9	Series1_NHBE_Mock	Series1_NHBE_SARS_CoV_2	EXOSC10	protein_coding	protein_coding	29.3236	35.8245	36.5674	2.18087	4.21645	0.0296011	22.4137	33.6949	16.1617	2.13564	4.34697	-1.05949	0.767008	0.9403	0.4265	-0.5138	1.51e-15
ENST00000469634.1	ENSG00000171824.9	Series1_NHBE_Mock	Series1_NHBE_SARS_CoV_2	EXOSC10	protein_coding	retained_intron	29.3236	35.8245	36.5674	2.18087	4.21645	0.0296011	0.405563	0.565194	0.810799	0.0388953	0.229665	0.51298	0.0141122	0.0160333	0.0222	0.00616667	0.925336
ENST00000472078.1	ENSG00000171824.9	Series1_NHBE_Mock	Series1_NHBE_SARS_CoV_2	EXOSC10	protein_coding	retained_intron	29.3236	35.8245	36.5674	2.18087	4.21645	0.0296011	0.357538	0.119092	0	0.119082	0	-3.69033	0.0121755	0.00353333	0	-0.00353333	0.92182
ENST00000474216.1	ENSG00000171824.9	Series1_NHBE_Mock	Series1_NHBE_SARS_CoV_2	EXOSC10	protein_coding	retained_intron	29.3236	35.8245	36.5674	2.18087	4.21645	0.0296011	0.630104	0.793963	1.67807	0.163621	1.14329	1.07018	0.0180408	0.0228	0.0408	0.018	0.930563
ENST00000544779.1	ENSG00000171824.9	Series1_NHBE_Mock	Series1_NHBE_SARS_CoV_2	EXOSC10	protein_coding	protein_coding	29.3236	35.8245	36.5674	2.18087	4.21645	0.0296011	2.91738	0.111465	12.4215	0.111465	6.21967	6.67732	0.101678	0.00276667	0.3841	0.381333	0.597044
ENST00000248041.8	ENSG00000171903.12	Series1_NHBE_Mock	Series1_NHBE_SARS_CoV_2	CYP4F11	protein_coding	protein_coding	12.0044	1.14652	0.846731	0.121651	0.0233324	-0.432875	6.61743	0.965575	0	0.137986	0	-6.60818	0.507057	0.839933	0	-0.839933	6.87e-05
ENST00000326742.8	ENSG00000171903.12	Series1_NHBE_Mock	Series1_NHBE_SARS_CoV_2	CYP4F11	protein_coding	protein_coding	12.0044	1.14652	0.846731	0.121651	0.0233324	-0.432875	1.21579	0	0.231043	0	0.231043	4.59122	0.0784857	0	0.288767	0.288767	0.925336
ENST00000402119.4	ENSG00000171903.12	Series1_NHBE_Mock	Series1_NHBE_SARS_CoV_2	CYP4F11	protein_coding	protein_coding	12.0044	1.14652	0.846731	0.121651	0.0233324	-0.432875	2.31715	0	0.615688	0	0.254351	5.96737	0.301524	0	0.711233	0.711233	0.276314
ENST00000591841.1	ENSG00000171903.12	Series1_NHBE_Mock	Series1_NHBE_SARS_CoV_2	CYP4F11	protein_coding	protein_coding	12.0044	1.14652	0.846731	0.121651	0.0233324	-0.432875	1.85402	0.180945	0	0.0913498	0	-4.25508	0.112933	0.160067	0	-0.160067	0.520506
ENST00000312499.5	ENSG00000175643.7	Series1_NHBE_Mock	Series1_NHBE_SARS_CoV_2	RMI2	protein_coding	protein_coding	16.1209	2.37008	1.50198	0.517599	0.0586239	-0.65457	11.1748	2.34704	0	0.495963	0	-7.88083	0.715278	0.9931	0	-0.9931	9.89e-17
ENST00000572173.1	ENSG00000175643.7	Series1_NHBE_Mock	Series1_NHBE_SARS_CoV_2	RMI2	protein_coding	protein_coding	16.1209	2.37008	1.50198	0.517599	0.0586239	-0.65457	3.98149	0	1.43392	0	0.0904933	7.17385	0.228461	0	0.953	0.953	2.7e-15
ENST00000572992.1	ENSG00000175643.7	Series1_NHBE_Mock	Series1_NHBE_SARS_CoV_2	RMI2	protein_coding	processed_transcript	16.1209	2.37008	1.50198	0.517599	0.0586239	-0.65457	0.392155	0.02304	0.0680605	0.02304	0.0340394	1.24038	0.026051	0.0069	0.047	0.0401	0.925218
ENST00000573910.1	ENSG00000175643.7	Series1_NHBE_Mock	Series1_NHBE_SARS_CoV_2	RMI2	protein_coding	retained_intron	16.1209	2.37008	1.50198	0.517599	0.0586239	-0.65457	0.209182	0	0	0	0	0	0.0108571	0	0	0	NA
ENST00000576027.1	ENSG00000175643.7	Series1_NHBE_Mock	Series1_NHBE_SARS_CoV_2	RMI2	protein_coding	protein_coding	16.1209	2.37008	1.50198	0.517599	0.0586239	-0.65457	0.248699	0	0	0	0	0	0.0160918	0	0	0	NA
ENST00000325327.3	ENSG00000176619.6	Series1_NHBE_Mock	Series1_NHBE_SARS_CoV_2	LMNB2	protein_coding	protein_coding	32.6683	21.0476	22.4003	0.685761	1.20182	0.0898149	9.96996	18.6815	6.30346	0.988829	1.95303	-1.56588	0.346586	0.886433	0.277967	-0.608467	4.63e-08
ENST00000532465.1	ENSG00000176619.6	Series1_NHBE_Mock	Series1_NHBE_SARS_CoV_2	LMNB2	protein_coding	processed_transcript	32.6683	21.0476	22.4003	0.685761	1.20182	0.0898149	0.314262	0.105132	0	0.00521999	0	-3.52522	0.0120694	0.005	0	-0.005	0.358123
ENST00000582871.1	ENSG00000176619.6	Series1_NHBE_Mock	Series1_NHBE_SARS_CoV_2	LMNB2	protein_coding	protein_coding	32.6683	21.0476	22.4003	0.685761	1.20182	0.0898149	22.3072	2.14086	16.0955	0.371665	1.71924	2.90457	0.638863	0.103067	0.721967	0.6189	4.42e-08
ENST00000356660.4	ENSG00000176697.14	Series1_NHBE_Mock	Series1_NHBE_SARS_CoV_2	BDNF	protein_coding	protein_coding	3.39238	0.602922	0.526228	0.073141	0.0382153	-0.192855	2.38691	0.378126	0	0.135078	0	-5.27845	0.582251	0.597233	0	-0.597233	0.0298342
ENST00000395980.2	ENSG00000176697.14	Series1_NHBE_Mock	Series1_NHBE_SARS_CoV_2	BDNF	protein_coding	protein_coding	3.39238	0.602922	0.526228	0.073141	0.0382153	-0.192855	0.21935	0	0	0	0	0	0.0478735	0	0	0	NA
ENST00000525528.1	ENSG00000176697.14	Series1_NHBE_Mock	Series1_NHBE_SARS_CoV_2	BDNF	protein_coding	protein_coding	3.39238	0.602922	0.526228	0.073141	0.0382153	-0.192855	0.163163	0.0289204	0.526228	0.0122861	0.0382153	3.78425	0.197831	0.0454333	1	0.954567	1.17e-07
ENST00000530786.1	ENSG00000176697.14	Series1_NHBE_Mock	Series1_NHBE_SARS_CoV_2	BDNF	protein_coding	nonsense_mediated_decay	3.39238	0.602922	0.526228	0.073141	0.0382153	-0.192855	0.0462263	0.195875	0	0.0981984	0	-4.3637	0.0426449	0.357367	0	-0.357367	0.428416
ENST00000533246.1	ENSG00000176697.14	Series1_NHBE_Mock	Series1_NHBE_SARS_CoV_2	BDNF	protein_coding	protein_coding	3.39238	0.602922	0.526228	0.073141	0.0382153	-0.192855	0.310226	0	0	0	0	0	0.0675653	0	0	0	NA
ENST00000584049.1	ENSG00000176697.14	Series1_NHBE_Mock	Series1_NHBE_SARS_CoV_2	BDNF	protein_coding	processed_transcript	3.39238	0.602922	0.526228	0.073141	0.0382153	-0.192855	0.180447	0	0	0	0	0	0.0444184	0	0	0	NA
ENST00000338099.5	ENSG00000180917.12	Series1_NHBE_Mock	Series1_NHBE_SARS_CoV_2	CMTR2	protein_coding	protein_coding	7.19029	5.97938	4.69004	1.24681	0.0952697	-0.349734	2.04891	0.000835459	1.55516	0.000835459	0.60638	7.17441	0.322125	0.0001	0.328667	0.328567	4.76e-05
ENST00000434935.2	ENSG00000180917.12	Series1_NHBE_Mock	Series1_NHBE_SARS_CoV_2	CMTR2	protein_coding	protein_coding	7.19029	5.97938	4.69004	1.24681	0.0952697	-0.349734	3.88104	4.21917	1.66802	1.31612	0.566948	-1.33361	0.491798	0.677333	0.3589	-0.318433	0.591434
ENST00000564183.1	ENSG00000180917.12	Series1_NHBE_Mock	Series1_NHBE_SARS_CoV_2	CMTR2	protein_coding	protein_coding	7.19029	5.97938	4.69004	1.24681	0.0952697	-0.349734	0.090703	0.0367725	0	0.00846953	0	-2.22566	0.0126083	0.007	0	-0.007	0.89592
ENST00000564690.1	ENSG00000180917.12	Series1_NHBE_Mock	Series1_NHBE_SARS_CoV_2	CMTR2	protein_coding	retained_intron	7.19029	5.97938	4.69004	1.24681	0.0952697	-0.349734	0.815237	1.4606	1.30696	0.100523	0.0720808	-0.159194	0.127935	0.257267	0.278967	0.0217	0.926068
ENST00000568910.1	ENSG00000180917.12	Series1_NHBE_Mock	Series1_NHBE_SARS_CoV_2	CMTR2	protein_coding	protein_coding	7.19029	5.97938	4.69004	1.24681	0.0952697	-0.349734	0.247013	0.261997	0.0241977	0.224213	0.0241977	-2.99162	0.0324167	0.0583	0.00503333	-0.0532667	0.925389
ENST00000383374.2	ENSG00000183323.8	Series1_NHBE_Mock	Series1_NHBE_SARS_CoV_2	CCDC125	protein_coding	protein_coding	1.7128	2.67748	2.13274	0.680814	0.218307	-0.326796	0.300031	0.359831	0.485318	0.179126	0.270508	0.421489	0.19325	0.141067	0.214533	0.0734667	0.926068
ENST00000396496.2	ENSG00000183323.8	Series1_NHBE_Mock	Series1_NHBE_SARS_CoV_2	CCDC125	protein_coding	protein_coding	1.7128	2.67748	2.13274	0.680814	0.218307	-0.326796	0.332438	0.490581	0.630197	0.235353	0.132815	0.354912	0.286148	0.240267	0.31	0.0697333	0.93043
ENST00000396499.1	ENSG00000183323.8	Series1_NHBE_Mock	Series1_NHBE_SARS_CoV_2	CCDC125	protein_coding	protein_coding	1.7128	2.67748	2.13274	0.680814	0.218307	-0.326796	0.0574591	0	0	0	0	0	0.0306333	0	0	0	NA
ENST00000460090.1	ENSG00000183323.8	Series1_NHBE_Mock	Series1_NHBE_SARS_CoV_2	CCDC125	protein_coding	processed_transcript	1.7128	2.67748	2.13274	0.680814	0.218307	-0.326796	0.0964084	0	0.736884	0	0.155902	6.22281	0.0577063	0	0.345033	0.345033	2.78e-06
ENST00000511257.1	ENSG00000183323.8	Series1_NHBE_Mock	Series1_NHBE_SARS_CoV_2	CCDC125	protein_coding	protein_coding	1.7128	2.67748	2.13274	0.680814	0.218307	-0.326796	0.922059	1.82513	0.28034	0.895499	0.192455	-2.66007	0.429652	0.617667	0.130433	-0.487233	0.427869
ENST00000330386.6	ENSG00000183495.9	Series1_NHBE_Mock	Series1_NHBE_SARS_CoV_2	EP400	protein_coding	protein_coding	6.41228	6.98506	6.52034	0.102182	0.251727	-0.0991775	0.527981	0	0	0	0	0	0.0692061	0	0	0	NA
ENST00000332482.4	ENSG00000183495.9	Series1_NHBE_Mock	Series1_NHBE_SARS_CoV_2	EP400	protein_coding	protein_coding	6.41228	6.98506	6.52034	0.102182	0.251727	-0.0991775	1.051	2.25965	0.00723542	2.25965	0.00723542	-7.04095	0.152147	0.329967	0.00103333	-0.328933	0.943432
ENST00000333577.4	ENSG00000183495.9	Series1_NHBE_Mock	Series1_NHBE_SARS_CoV_2	EP400	protein_coding	protein_coding	6.41228	6.98506	6.52034	0.102182	0.251727	-0.0991775	1.88497	0.0231532	6.4519	0.0231532	0.203954	7.60667	0.37322	0.00336667	0.990033	0.986667	9.79e-32
ENST00000389561.2	ENSG00000183495.9	Series1_NHBE_Mock	Series1_NHBE_SARS_CoV_2	EP400	protein_coding	protein_coding	6.41228	6.98506	6.52034	0.102182	0.251727	-0.0991775	1.80252	4.70226	0.0267227	2.35236	0.0136318	-7.0036	0.253892	0.666667	0.004	-0.662667	0.564577
ENST00000389562.2	ENSG00000183495.9	Series1_NHBE_Mock	Series1_NHBE_SARS_CoV_2	EP400	protein_coding	protein_coding	6.41228	6.98506	6.52034	0.102182	0.251727	-0.0991775	1.14581	0	0.0344817	0	0.0344817	2.15321	0.151539	0	0.00493333	0.00493333	0.873341
ENST00000382882.3	ENSG00000185049.8	Series1_NHBE_Mock	Series1_NHBE_SARS_CoV_2	NELFA	protein_coding	protein_coding	9.44835	6.34048	5.84951	0.556792	0.937662	-0.116086	1.40054	0.950033	2.5366	0.483008	0.380539	1.40741	0.176618	0.165467	0.435433	0.269967	0.439674
ENST00000411638.2	ENSG00000185049.8	Series1_NHBE_Mock	Series1_NHBE_SARS_CoV_2	NELFA	protein_coding	protein_coding	9.44835	6.34048	5.84951	0.556792	0.937662	-0.116086	6.40329	4.19253	0	1.59798	0	-8.71512	0.638947	0.626967	0	-0.626967	0.000896534
ENST00000421397.1	ENSG00000185049.8	Series1_NHBE_Mock	Series1_NHBE_SARS_CoV_2	NELFA	protein_coding	nonsense_mediated_decay	9.44835	6.34048	5.84951	0.556792	0.937662	-0.116086	0.117286	0.0583879	0	0.0583879	0	-2.77374	0.0111327	0.00933333	0	-0.00933333	0.913751
ENST00000455762.1	ENSG00000185049.8	Series1_NHBE_Mock	Series1_NHBE_SARS_CoV_2	NELFA	protein_coding	protein_coding	9.44835	6.34048	5.84951	0.556792	0.937662	-0.116086	0.337141	0	0	0	0	0	0.0351633	0	0	0	NA
ENST00000463820.1	ENSG00000185049.8	Series1_NHBE_Mock	Series1_NHBE_SARS_CoV_2	NELFA	protein_coding	retained_intron	9.44835	6.34048	5.84951	0.556792	0.937662	-0.116086	0.404176	0.737812	0.0812582	0.484235	0.0812582	-3.03465	0.0432143	0.131	0.0171333	-0.113867	0.805062
ENST00000467661.1	ENSG00000185049.8	Series1_NHBE_Mock	Series1_NHBE_SARS_CoV_2	NELFA	protein_coding	retained_intron	9.44835	6.34048	5.84951	0.556792	0.937662	-0.116086	0.328228	0.105466	2.76913	0.0640732	0.763504	4.5891	0.0448735	0.0176	0.4585	0.4409	7.66e-12
ENST00000484545.1	ENSG00000185049.8	Series1_NHBE_Mock	Series1_NHBE_SARS_CoV_2	NELFA	protein_coding	retained_intron	9.44835	6.34048	5.84951	0.556792	0.937662	-0.116086	0.166161	0.0576267	0.262437	0.0572734	0.136049	2.01026	0.0178449	0.00923333	0.0537333	0.0445	0.883232
ENST00000333634.4	ENSG00000185437.9	Series1_NHBE_Mock	Series1_NHBE_SARS_CoV_2	SH3BGR	protein_coding	protein_coding	2.39929	6.62573	6.48988	0.677359	0.456721	-0.0298424	0.222541	0.76201	0	0.76201	0	-6.27055	0.134476	0.120233	0	-0.120233	0.926068
ENST00000380631.1	ENSG00000185437.9	Series1_NHBE_Mock	Series1_NHBE_SARS_CoV_2	SH3BGR	protein_coding	protein_coding	2.39929	6.62573	6.48988	0.677359	0.456721	-0.0298424	0.807383	2.40223	0.395715	2.40223	0.395715	-2.57183	0.31722	0.303467	0.0535667	-0.2499	1
ENST00000380634.1	ENSG00000185437.9	Series1_NHBE_Mock	Series1_NHBE_SARS_CoV_2	SH3BGR	protein_coding	protein_coding	2.39929	6.62573	6.48988	0.677359	0.456721	-0.0298424	0.389325	0	4.93108	0	0.864605	8.94868	0.0828755	0	0.783167	0.783167	0.000262827
ENST00000380637.3	ENSG00000185437.9	Series1_NHBE_Mock	Series1_NHBE_SARS_CoV_2	SH3BGR	protein_coding	protein_coding	2.39929	6.62573	6.48988	0.677359	0.456721	-0.0298424	0.636513	3.07948	0.634835	1.64523	0.608409	-2.26036	0.298943	0.523467	0.0865	-0.436967	0.89408
ENST00000440288.2	ENSG00000185437.9	Series1_NHBE_Mock	Series1_NHBE_SARS_CoV_2	SH3BGR	protein_coding	protein_coding	2.39929	6.62573	6.48988	0.677359	0.456721	-0.0298424	0.114642	0	0.303806	0	0.303806	4.9718	0.0479939	0	0.0411	0.0411	0.92182
ENST00000447939.1	ENSG00000185437.9	Series1_NHBE_Mock	Series1_NHBE_SARS_CoV_2	SH3BGR	protein_coding	protein_coding	2.39929	6.62573	6.48988	0.677359	0.456721	-0.0298424	0.0283266	0.17027	0	0.17027	0	-4.17209	0.0175429	0.0215	0	-0.0215	0.903314
ENST00000452550.1	ENSG00000185437.9	Series1_NHBE_Mock	Series1_NHBE_SARS_CoV_2	SH3BGR	protein_coding	protein_coding	2.39929	6.62573	6.48988	0.677359	0.456721	-0.0298424	0.0180192	0	0.0276993	0	0.0154732	1.91454	0.0137653	0	0.00456667	0.00456667	0.935718
ENST00000458295.1	ENSG00000185437.9	Series1_NHBE_Mock	Series1_NHBE_SARS_CoV_2	SH3BGR	protein_coding	protein_coding	2.39929	6.62573	6.48988	0.677359	0.456721	-0.0298424	0.180789	0.183156	0.196741	0.130859	0.114641	0.0980609	0.0869531	0.0277333	0.0311333	0.0034	0.980682
ENST00000267430.5	ENSG00000187790.6	Series1_NHBE_Mock	Series1_NHBE_SARS_CoV_2	FANCM	protein_coding	protein_coding	1.57794	0.800267	0.88449	0.0757925	0.0459093	0.142667	1.05449	0.712725	0.463531	0.100861	0.017811	-0.609988	0.722504	0.886367	0.527233	-0.359133	0.167832
ENST00000542564.2	ENSG00000187790.6	Series1_NHBE_Mock	Series1_NHBE_SARS_CoV_2	FANCM	protein_coding	protein_coding	1.57794	0.800267	0.88449	0.0757925	0.0459093	0.142667	0.207477	0	0	0	0	0	0.0874122	0	0	0	NA
ENST00000553551.1	ENSG00000187790.6	Series1_NHBE_Mock	Series1_NHBE_SARS_CoV_2	FANCM	protein_coding	retained_intron	1.57794	0.800267	0.88449	0.0757925	0.0459093	0.142667	0.0436465	0	0.000288632	0	0.000288632	0.0410511	0.0345551	0	0.0003	0.0003	NA
ENST00000554030.1	ENSG00000187790.6	Series1_NHBE_Mock	Series1_NHBE_SARS_CoV_2	FANCM	protein_coding	retained_intron	1.57794	0.800267	0.88449	0.0757925	0.0459093	0.142667	0.0291899	0.0875425	5.76e-06	0.0521293	5.76e-06	-3.2852	0.0205796	0.113633	0	-0.113633	0.584542
ENST00000556036.1	ENSG00000187790.6	Series1_NHBE_Mock	Series1_NHBE_SARS_CoV_2	FANCM	protein_coding	protein_coding	1.57794	0.800267	0.88449	0.0757925	0.0459093	0.142667	0.228935	0	0.404753	0	0.066418	5.37418	0.126108	0	0.453067	0.453067	0.000378527
ENST00000360519.3	ENSG00000188266.9	Series1_NHBE_Mock	Series1_NHBE_SARS_CoV_2	HYKK	protein_coding	protein_coding	4.0338	1.39743	2.13739	0.547086	0.18292	0.609524	0.205588	0.384436	0.0580011	0.384436	0.0580011	-2.53616	0.0635408	0.251767	0.0254333	-0.226333	0.926068
ENST00000388988.4	ENSG00000188266.9	Series1_NHBE_Mock	Series1_NHBE_SARS_CoV_2	HYKK	protein_coding	protein_coding	4.0338	1.39743	2.13739	0.547086	0.18292	0.609524	0.45056	0.1216	0.530019	0.1216	0.238693	2.03685	0.143202	0.0535	0.269533	0.216033	0.756395
ENST00000408962.2	ENSG00000188266.9	Series1_NHBE_Mock	Series1_NHBE_SARS_CoV_2	HYKK	protein_coding	protein_coding	4.0338	1.39743	2.13739	0.547086	0.18292	0.609524	1.34885	0	0.695274	0	0.132586	6.14011	0.294382	0	0.337233	0.337233	0.00402465
ENST00000563233.1	ENSG00000188266.9	Series1_NHBE_Mock	Series1_NHBE_SARS_CoV_2	HYKK	protein_coding	protein_coding	4.0338	1.39743	2.13739	0.547086	0.18292	0.609524	1.40892	0.610856	0.659906	0.610856	0.342765	0.1097	0.254549	0.268667	0.2839	0.0152333	0.931435
ENST00000566289.1	ENSG00000188266.9	Series1_NHBE_Mock	Series1_NHBE_SARS_CoV_2	HYKK	protein_coding	nonsense_mediated_decay	4.0338	1.39743	2.13739	0.547086	0.18292	0.609524	0.276861	0.280536	0.114255	0.102298	0.0764886	-1.22541	0.152592	0.426067	0.0488333	-0.377233	0.848675
ENST00000566332.1	ENSG00000188266.9	Series1_NHBE_Mock	Series1_NHBE_SARS_CoV_2	HYKK	protein_coding	protein_coding	4.0338	1.39743	2.13739	0.547086	0.18292	0.609524	0.172163	0	0.0799362	0	0.0799362	3.1689	0.0546122	0	0.0350667	0.0350667	0.967298
ENST00000569878.1	ENSG00000188266.9	Series1_NHBE_Mock	Series1_NHBE_SARS_CoV_2	HYKK	protein_coding	protein_coding	4.0338	1.39743	2.13739	0.547086	0.18292	0.609524	0.170863	0	0	0	0	0	0.0371122	0	0	0	NA
ENST00000354464.6	ENSG00000196497.11	Series1_NHBE_Mock	Series1_NHBE_SARS_CoV_2	IPO4	protein_coding	protein_coding	13.9184	9.40203	9.61768	1.32983	0.976278	0.0326821	6.7269	5.34513	0	1.00646	0	-9.06478	0.465547	0.618967	0	-0.618967	0.00148623
ENST00000558718.1	ENSG00000196497.11	Series1_NHBE_Mock	Series1_NHBE_SARS_CoV_2	IPO4	protein_coding	retained_intron	13.9184	9.40203	9.61768	1.32983	0.976278	0.0326821	0.217253	0.00751177	0	0.00751177	0	-0.808325	0.0303918	0.0011	0	-0.0011	NA
ENST00000559588.1	ENSG00000196497.11	Series1_NHBE_Mock	Series1_NHBE_SARS_CoV_2	IPO4	protein_coding	retained_intron	13.9184	9.40203	9.61768	1.32983	0.976278	0.0326821	1.48533	0	0	0	0	0	0.0896959	0	0	0	NA
ENST00000559635.1	ENSG00000196497.11	Series1_NHBE_Mock	Series1_NHBE_SARS_CoV_2	IPO4	protein_coding	retained_intron	13.9184	9.40203	9.61768	1.32983	0.976278	0.0326821	0.0917425	0.0124826	0.0983531	0.0026828	0.0861174	2.26886	0.0105776	0.00146667	0.00893333	0.00746667	0.910739
ENST00000560155.1	ENSG00000196497.11	Series1_NHBE_Mock	Series1_NHBE_SARS_CoV_2	IPO4	protein_coding	nonsense_mediated_decay	13.9184	9.40203	9.61768	1.32983	0.976278	0.0326821	0.69923	0	0	0	0	0	0.0392612	0	0	0	NA
ENST00000560935.1	ENSG00000196497.11	Series1_NHBE_Mock	Series1_NHBE_SARS_CoV_2	IPO4	protein_coding	retained_intron	13.9184	9.40203	9.61768	1.32983	0.976278	0.0326821	0.0843296	0.0867077	0.027202	0.0458297	0.0167492	-1.37825	0.0101816	0.0081	0.00256667	-0.00553333	0.859072
ENST00000561090.1	ENSG00000196497.11	Series1_NHBE_Mock	Series1_NHBE_SARS_CoV_2	IPO4	protein_coding	retained_intron	13.9184	9.40203	9.61768	1.32983	0.976278	0.0326821	1.71724	0	8.89392	0	0.886094	9.7983	0.1235	0	0.925633	0.925633	2.83e-49
ENST00000561199.1	ENSG00000196497.11	Series1_NHBE_Mock	Series1_NHBE_SARS_CoV_2	IPO4	protein_coding	retained_intron	13.9184	9.40203	9.61768	1.32983	0.976278	0.0326821	0.35519	0	0.00203323	0	0.00203323	0.267024	0.0260306	0	0.000266667	0.000266667	NA
ENST00000561379.1	ENSG00000196497.11	Series1_NHBE_Mock	Series1_NHBE_SARS_CoV_2	IPO4	protein_coding	retained_intron	13.9184	9.40203	9.61768	1.32983	0.976278	0.0326821	0.222593	0.346655	0.171922	0.177498	0.128465	-0.971205	0.0228755	0.0327333	0.0157	-0.0170333	0.900762
ENST00000561462.1	ENSG00000196497.11	Series1_NHBE_Mock	Series1_NHBE_SARS_CoV_2	IPO4	protein_coding	protein_coding	13.9184	9.40203	9.61768	1.32983	0.976278	0.0326821	1.8912	2.13332	0.350374	1.08218	0.192423	-2.57228	0.149553	0.198567	0.0391667	-0.1594	0.896946
ENST00000359634.5	ENSG00000196950.9	Series1_NHBE_Mock	Series1_NHBE_SARS_CoV_2	SLC39A10	protein_coding	protein_coding	12.8804	7.01651	5.65924	2.17873	0.176775	-0.309652	9.98961	0.82026	4.76076	0.82026	0.313594	2.52258	0.686114	0.0721333	0.840233	0.7681	0.0124218
ENST00000409086.3	ENSG00000196950.9	Series1_NHBE_Mock	Series1_NHBE_SARS_CoV_2	SLC39A10	protein_coding	protein_coding	12.8804	7.01651	5.65924	2.17873	0.176775	-0.309652	0.758476	3.22575	0.240469	1.61402	0.240469	-3.6914	0.14218	0.666667	0.0425	-0.624167	0.845788
ENST00000418005.1	ENSG00000196950.9	Series1_NHBE_Mock	Series1_NHBE_SARS_CoV_2	SLC39A10	protein_coding	protein_coding	12.8804	7.01651	5.65924	2.17873	0.176775	-0.309652	0.459329	0	0.0622448	0	0.0622448	2.85289	0.0328898	0	0.0116333	0.0116333	0.925218
ENST00000464301.1	ENSG00000196950.9	Series1_NHBE_Mock	Series1_NHBE_SARS_CoV_2	SLC39A10	protein_coding	processed_transcript	12.8804	7.01651	5.65924	2.17873	0.176775	-0.309652	1.05326	0.0628394	0.515344	0.0628394	0.082855	2.85047	0.0855939	0.00553333	0.0921	0.0865667	0.0183517
ENST00000465851.1	ENSG00000196950.9	Series1_NHBE_Mock	Series1_NHBE_SARS_CoV_2	SLC39A10	protein_coding	retained_intron	12.8804	7.01651	5.65924	2.17873	0.176775	-0.309652	0.518559	2.90765	0	2.90765	0	-8.18867	0.0458265	0.255667	0	-0.255667	0.925336
ENST00000355150.5	ENSG00000197256.6	Series1_NHBE_Mock	Series1_NHBE_SARS_CoV_2	KANK2	protein_coding	protein_coding	10.0572	8.55062	13.5546	0.45323	0.788014	0.664063	2.62624	0.202064	4.17557	0.202064	0.124113	4.30285	0.236618	0.0254667	0.309267	0.2838	0.0843607
ENST00000432929.2	ENSG00000197256.6	Series1_NHBE_Mock	Series1_NHBE_SARS_CoV_2	KANK2	protein_coding	protein_coding	10.0572	8.55062	13.5546	0.45323	0.788014	0.664063	2.54828	3.46065	0.0151629	1.7385	0.0151629	-7.10777	0.3222	0.393833	0.00113333	-0.3927	0.406343
ENST00000586659.1	ENSG00000197256.6	Series1_NHBE_Mock	Series1_NHBE_SARS_CoV_2	KANK2	protein_coding	protein_coding	10.0572	8.55062	13.5546	0.45323	0.788014	0.664063	2.71667	1.84905	0.019356	1.80965	0.019356	-5.98476	0.249037	0.232833	0.0013	-0.231533	0.900972
ENST00000588724.1	ENSG00000197256.6	Series1_NHBE_Mock	Series1_NHBE_SARS_CoV_2	KANK2	protein_coding	protein_coding	10.0572	8.55062	13.5546	0.45323	0.788014	0.664063	1.20505	2.20333	8.2836	0.74947	0.995431	1.90578	0.10468	0.250133	0.606833	0.3567	0.0309616
ENST00000589359.1	ENSG00000197256.6	Series1_NHBE_Mock	Series1_NHBE_SARS_CoV_2	KANK2	protein_coding	protein_coding	10.0572	8.55062	13.5546	0.45323	0.788014	0.664063	0.257798	0.234815	0.4835	0.117477	0.311332	1.01136	0.0259878	0.0263667	0.0376667	0.0113	1
ENST00000589427.1	ENSG00000197256.6	Series1_NHBE_Mock	Series1_NHBE_SARS_CoV_2	KANK2	protein_coding	retained_intron	10.0572	8.55062	13.5546	0.45323	0.788014	0.664063	0.102863	0.145965	0.0117567	0.0469123	0.00505531	-2.84169	0.0126918	0.0166667	0.000866667	-0.0158	0.135095
ENST00000589894.1	ENSG00000197256.6	Series1_NHBE_Mock	Series1_NHBE_SARS_CoV_2	KANK2	protein_coding	protein_coding	10.0572	8.55062	13.5546	0.45323	0.788014	0.664063	0.144954	0.000618314	0.0529074	0.000618314	0.026499	2.56667	0.012649	6.67e-05	0.00413333	0.00406667	0.925389
ENST00000592903.1	ENSG00000197256.6	Series1_NHBE_Mock	Series1_NHBE_SARS_CoV_2	KANK2	protein_coding	protein_coding	10.0572	8.55062	13.5546	0.45323	0.788014	0.664063	0.304031	0.207401	0.501834	0.11104	0.102189	1.23532	0.0241878	0.0238667	0.0380333	0.0141667	0.925218
ENST00000383789.5	ENSG00000206562.7	Series1_NHBE_Mock	Series1_NHBE_SARS_CoV_2	METTL6	protein_coding	protein_coding	9.82316	5.96739	3.2107	0.206799	0.224597	-0.892142	0.846792	0.815749	1.05755	0.173014	0.314927	0.37053	0.0983735	0.135633	0.324167	0.188533	0.382767
ENST00000383790.3	ENSG00000206562.7	Series1_NHBE_Mock	Series1_NHBE_SARS_CoV_2	METTL6	protein_coding	protein_coding	9.82316	5.96739	3.2107	0.206799	0.224597	-0.892142	4.6008	1.89387	0	1.10152	0	-7.57279	0.43631	0.3292	0	-0.3292	0.505806
ENST00000443029.1	ENSG00000206562.7	Series1_NHBE_Mock	Series1_NHBE_SARS_CoV_2	METTL6	protein_coding	protein_coding	9.82316	5.96739	3.2107	0.206799	0.224597	-0.892142	1.4022	0.889798	1.55527	0.206381	0.144008	0.798738	0.169224	0.150533	0.487833	0.3373	0.0085983
ENST00000450816.2	ENSG00000206562.7	Series1_NHBE_Mock	Series1_NHBE_SARS_CoV_2	METTL6	protein_coding	protein_coding	9.82316	5.96739	3.2107	0.206799	0.224597	-0.892142	0.451665	1.82918	0	1.35286	0	-7.52292	0.0470857	0.2922	0	-0.2922	0.558358
ENST00000453819.1	ENSG00000206562.7	Series1_NHBE_Mock	Series1_NHBE_SARS_CoV_2	METTL6	protein_coding	protein_coding	9.82316	5.96739	3.2107	0.206799	0.224597	-0.892142	1.74498	0.208306	0.499798	0.0502914	0.18091	1.22357	0.174851	0.0354333	0.1604	0.124967	0.31462
ENST00000489881.1	ENSG00000206562.7	Series1_NHBE_Mock	Series1_NHBE_SARS_CoV_2	METTL6	protein_coding	processed_transcript	9.82316	5.96739	3.2107	0.206799	0.224597	-0.892142	0.664109	0.254792	0.0647508	0.228459	0.0647508	-1.8247	0.0633612	0.0441	0.0182333	-0.0258667	0.952903
ENST00000344859.3	ENSG00000213240.7	Series1_NHBE_Mock	Series1_NHBE_SARS_CoV_2	NOTCH2NL	protein_coding	protein_coding	3.13294	1.14245	3.01615	0.209745	0.512166	1.39278	0.215464	0.775577	0.554774	0.167212	0.287576	-0.47608	0.101039	0.673667	0.160833	-0.512833	0.0845261
ENST00000362074.6	ENSG00000213240.7	Series1_NHBE_Mock	Series1_NHBE_SARS_CoV_2	NOTCH2NL	protein_coding	protein_coding	3.13294	1.14245	3.01615	0.209745	0.512166	1.39278	2.81665	0	2.46138	0	0.256055	7.94917	0.780349	0	0.839167	0.839167	0.000663389
ENST00000369340.3	ENSG00000213240.7	Series1_NHBE_Mock	Series1_NHBE_SARS_CoV_2	NOTCH2NL	protein_coding	protein_coding	3.13294	1.14245	3.01615	0.209745	0.512166	1.39278	0.0940636	0.366873	0	0.0651417	0	-5.23601	0.115496	0.326333	0	-0.326333	6.39e-07
ENST00000259895.4	ENSG00000213780.6	Series1_NHBE_Mock	Series1_NHBE_SARS_CoV_2	GTF2H4	protein_coding	protein_coding	9.7727	6.19398	3.55797	1.65915	0.445682	-0.798092	8.80141	4.94374	0	1.82661	0	-8.95238	0.839753	0.7523	0	-0.7523	1.04e-10
ENST00000376316.2	ENSG00000213780.6	Series1_NHBE_Mock	Series1_NHBE_SARS_CoV_2	GTF2H4	protein_coding	protein_coding	9.7727	6.19398	3.55797	1.65915	0.445682	-0.798092	0.671492	1.04237	3.33413	0.176784	0.539106	1.66799	0.118535	0.209233	0.927767	0.718533	6.15e-05
ENST00000475845.1	ENSG00000213780.6	Series1_NHBE_Mock	Series1_NHBE_SARS_CoV_2	GTF2H4	protein_coding	retained_intron	9.7727	6.19398	3.55797	1.65915	0.445682	-0.798092	0.0307438	0.0060446	0	0.00107889	0	-0.682088	0.0103306	0.00113333	0	-0.00113333	NA
ENST00000483318.1	ENSG00000213780.6	Series1_NHBE_Mock	Series1_NHBE_SARS_CoV_2	GTF2H4	protein_coding	retained_intron	9.7727	6.19398	3.55797	1.65915	0.445682	-0.798092	0.155941	0.139757	0.152527	0.0497158	0.080311	0.118058	0.0189776	0.0223333	0.0507333	0.0284	0.925336
ENST00000307954.8	ENSG00000217128.7	Series1_NHBE_Mock	Series1_NHBE_SARS_CoV_2	FNIP1	protein_coding	protein_coding	4.74655	5.13655	6.0001	0.337465	0.242984	0.223783	0.272993	0.0640337	0	0.0110126	0	-2.88818	0.0525204	0.0128333	0	-0.0128333	0.558959
ENST00000307968.7	ENSG00000217128.7	Series1_NHBE_Mock	Series1_NHBE_SARS_CoV_2	FNIP1	protein_coding	protein_coding	4.74655	5.13655	6.0001	0.337465	0.242984	0.223783	2.69629	5.05352	0.898912	0.333602	0.239545	-2.47793	0.641812	0.983767	0.147533	-0.836233	5.55e-22
ENST00000510461.1	ENSG00000217128.7	Series1_NHBE_Mock	Series1_NHBE_SARS_CoV_2	FNIP1	protein_coding	protein_coding	4.74655	5.13655	6.0001	0.337465	0.242984	0.223783	1.5809	0.0190025	4.90804	0.0190025	0.158255	7.40576	0.265951	0.00336667	0.8196	0.816233	3.05e-25
ENST00000511848.1	ENSG00000217128.7	Series1_NHBE_Mock	Series1_NHBE_SARS_CoV_2	FNIP1	protein_coding	protein_coding	4.74655	5.13655	6.0001	0.337465	0.242984	0.223783	0.196362	0	0.193144	0	0.0516035	4.34443	0.0397143	0	0.0328667	0.0328667	0.273516
ENST00000393469.4	ENSG00000221955.6	Series1_NHBE_Mock	Series1_NHBE_SARS_CoV_2	SLC12A8	protein_coding	protein_coding	1.78419	5.50437	4.90207	1.02181	0.254406	-0.166865	0.20819	0	1.84935	0	1.29369	7.53866	0.0448571	0	0.3677	0.3677	0.435075
ENST00000423114.2	ENSG00000221955.6	Series1_NHBE_Mock	Series1_NHBE_SARS_CoV_2	SLC12A8	protein_coding	protein_coding	1.78419	5.50437	4.90207	1.02181	0.254406	-0.166865	0.681768	2.49585	0	0.806168	0	-7.96916	0.683886	0.529933	0	-0.529933	0.00499689
ENST00000430155.2	ENSG00000221955.6	Series1_NHBE_Mock	Series1_NHBE_SARS_CoV_2	SLC12A8	protein_coding	protein_coding	1.78419	5.50437	4.90207	1.02181	0.254406	-0.166865	0.192696	0.530315	0.413756	0.530315	0.413756	-0.350566	0.0770939	0.0702667	0.0816667	0.0114	1
ENST00000465475.1	ENSG00000221955.6	Series1_NHBE_Mock	Series1_NHBE_SARS_CoV_2	SLC12A8	protein_coding	processed_transcript	1.78419	5.50437	4.90207	1.02181	0.254406	-0.166865	0.0889562	0.664341	0	0.664341	0	-6.07541	0.024898	0.0880333	0	-0.0880333	0.925336
ENST00000469902.1	ENSG00000221955.6	Series1_NHBE_Mock	Series1_NHBE_SARS_CoV_2	SLC12A8	protein_coding	protein_coding	1.78419	5.50437	4.90207	1.02181	0.254406	-0.166865	0.206884	0.153067	0.963876	0.0321225	0.834787	2.57828	0.047451	0.028	0.216267	0.188267	0.926771
ENST00000473262.1	ENSG00000221955.6	Series1_NHBE_Mock	Series1_NHBE_SARS_CoV_2	SLC12A8	protein_coding	nonsense_mediated_decay	1.78419	5.50437	4.90207	1.02181	0.254406	-0.166865	0.10764	0.366556	0.507747	0.328283	0.494057	0.459381	0.0256224	0.0508333	0.1003	0.0494667	0.997053
ENST00000479231.1	ENSG00000221955.6	Series1_NHBE_Mock	Series1_NHBE_SARS_CoV_2	SLC12A8	protein_coding	retained_intron	1.78419	5.50437	4.90207	1.02181	0.254406	-0.166865	0.0818223	0.806994	0.276335	0.180624	0.0636015	-1.51262	0.0309286	0.153367	0.0559	-0.0974667	0.488845
ENST00000479826.1	ENSG00000221955.6	Series1_NHBE_Mock	Series1_NHBE_SARS_CoV_2	SLC12A8	protein_coding	protein_coding	1.78419	5.50437	4.90207	1.02181	0.254406	-0.166865	0.102832	0.179839	0.0616183	0.158997	0.0616183	-1.40637	0.0239816	0.0250667	0.0117667	-0.0133	0.970504
ENST00000481760.2	ENSG00000221955.6	Series1_NHBE_Mock	Series1_NHBE_SARS_CoV_2	SLC12A8	protein_coding	processed_transcript	1.78419	5.50437	4.90207	1.02181	0.254406	-0.166865	0.0155774	0.0890886	0.0689523	0.0890886	0.0689523	-0.327737	0.018702	0.0118	0.0131667	0.00136667	1
ENST00000463408.1	ENSG00000239523.1	Series1_NHBE_Mock	Series1_NHBE_SARS_CoV_2	MYLK-AS1	antisense	antisense	1.47565	2.79465	2.55388	0.935985	0.329518	-0.129493	0.309547	0.832629	0.459387	0.631081	0.459387	-0.84412	0.190276	0.207333	0.2226	0.0152667	0.921806
ENST00000470449.1	ENSG00000239523.1	Series1_NHBE_Mock	Series1_NHBE_SARS_CoV_2	MYLK-AS1	antisense	antisense	1.47565	2.79465	2.55388	0.935985	0.329518	-0.129493	0.511788	0	2.09449	0	0.738142	7.71733	0.354814	0	0.7774	0.7774	0.0948505
ENST00000485162.1	ENSG00000239523.1	Series1_NHBE_Mock	Series1_NHBE_SARS_CoV_2	MYLK-AS1	antisense	antisense	1.47565	2.79465	2.55388	0.935985	0.329518	-0.129493	0.654315	1.96202	0	0.383223	0	-7.62353	0.45491	0.792667	0	-0.792667	0.000815399
ENST00000371650.5	ENSG00000240849.6	Series1_NHBE_Mock	Series1_NHBE_SARS_CoV_2	TMEM189	protein_coding	protein_coding	41.5946	104.376	138.131	9.78156	5.74533	0.404211	1.65323	8.09082	7.39786	6.24645	2.01842	-0.12901	0.0392143	0.0902333	0.0537	-0.0365333	0.972286
ENST00000371652.4	ENSG00000240849.6	Series1_NHBE_Mock	Series1_NHBE_SARS_CoV_2	TMEM189	protein_coding	protein_coding	41.5946	104.376	138.131	9.78156	5.74533	0.404211	26.6935	73.1199	32.8665	4.6483	10.6013	-1.1534	0.700714	0.705633	0.2426	-0.463033	0.00306838
ENST00000371658.3	ENSG00000240849.6	Series1_NHBE_Mock	Series1_NHBE_SARS_CoV_2	TMEM189	protein_coding	nonsense_mediated_decay	41.5946	104.376	138.131	9.78156	5.74533	0.404211	2.33264	4.72978	21.1399	2.14269	7.38731	2.15776	0.0379367	0.0430333	0.150533	0.1075	0.545798
ENST00000453505.2	ENSG00000240849.6	Series1_NHBE_Mock	Series1_NHBE_SARS_CoV_2	TMEM189	protein_coding	nonsense_mediated_decay	41.5946	104.376	138.131	9.78156	5.74533	0.404211	8.44324	11.1899	73.5239	5.04894	7.33359	2.71492	0.158471	0.100533	0.5299	0.429367	0.0496177
ENST00000557021.1	ENSG00000240849.6	Series1_NHBE_Mock	Series1_NHBE_SARS_CoV_2	TMEM189	protein_coding	protein_coding	41.5946	104.376	138.131	9.78156	5.74533	0.404211	2.41729	6.94284	2.94389	6.94284	2.94389	-1.23499	0.0626245	0.0577333	0.0214	-0.0363333	1
ENST00000397299.4	ENSG00000243789.6	Series1_NHBE_Mock	Series1_NHBE_SARS_CoV_2	JMJD7	protein_coding	protein_coding	2.44138	1.08223	3.3677	0.459372	0.478807	1.62876	1.917	0	2.40853	0	0.219454	7.91799	0.658571	0	0.728	0.728	2.08e-09
ENST00000405106.2	ENSG00000243789.6	Series1_NHBE_Mock	Series1_NHBE_SARS_CoV_2	JMJD7	protein_coding	processed_transcript	2.44138	1.08223	3.3677	0.459372	0.478807	1.62876	0.141234	0.932127	0.166592	0.526672	0.166592	-2.4155	0.0643875	0.607733	0.0419	-0.565833	0.505314
ENST00000408047.1	ENSG00000243789.6	Series1_NHBE_Mock	Series1_NHBE_SARS_CoV_2	JMJD7	protein_coding	protein_coding	2.44138	1.08223	3.3677	0.459372	0.478807	1.62876	0.0999897	0.000405139	0	0.000405139	0	-0.0572962	0.0444958	0.00166667	0	-0.00166667	NA
ENST00000431823.1	ENSG00000243789.6	Series1_NHBE_Mock	Series1_NHBE_SARS_CoV_2	JMJD7	protein_coding	protein_coding	2.44138	1.08223	3.3677	0.459372	0.478807	1.62876	0.103246	0	0.341606	0	0.104891	5.13589	0.0309	0	0.107667	0.107667	0.405483
ENST00000478178.1	ENSG00000243789.6	Series1_NHBE_Mock	Series1_NHBE_SARS_CoV_2	JMJD7	protein_coding	retained_intron	2.44138	1.08223	3.3677	0.459372	0.478807	1.62876	0.115986	0.1497	0.0746292	0.0753807	0.0174646	-0.91614	0.184608	0.3906	0.0249333	-0.365667	0.873799
ENST00000562035.1	ENSG00000243789.6	Series1_NHBE_Mock	Series1_NHBE_SARS_CoV_2	JMJD7	protein_coding	processed_transcript	2.44138	1.08223	3.3677	0.459372	0.478807	1.62876	0.0639205	0	0.376338	0	0.197841	5.27179	0.0170417	0	0.0974667	0.0974667	0.680232
ENST00000459803.1	ENSG00000244026.2	Series1_NHBE_Mock	Series1_NHBE_SARS_CoV_2	FAM86DP	pseudogene	processed_transcript	7.14551	3.40652	3.97563	0.221606	0.280809	0.222277	1.26695	1.93004	0.627913	0.96758	0.574828	-1.60466	0.218241	0.5569	0.1403	-0.4166	0.860847
ENST00000477247.2	ENSG00000244026.2	Series1_NHBE_Mock	Series1_NHBE_SARS_CoV_2	FAM86DP	pseudogene	transcribed_unprocessed_pseudogene	7.14551	3.40652	3.97563	0.221606	0.280809	0.222277	0.274655	0	0	0	0	0	0.0279959	0	0	0	NA
ENST00000478666.1	ENSG00000244026.2	Series1_NHBE_Mock	Series1_NHBE_SARS_CoV_2	FAM86DP	pseudogene	processed_transcript	7.14551	3.40652	3.97563	0.221606	0.280809	0.222277	1.93903	0.281556	0.263929	0.281556	0.145054	-0.0899741	0.243812	0.0731333	0.0668667	-0.00626667	0.930074
ENST00000484945.1	ENSG00000244026.2	Series1_NHBE_Mock	Series1_NHBE_SARS_CoV_2	FAM86DP	pseudogene	processed_transcript	7.14551	3.40652	3.97563	0.221606	0.280809	0.222277	0.991019	0.812639	0.527914	0.812639	0.342377	-0.612883	0.128367	0.2543	0.143333	-0.110967	0.926068
ENST00000489609.1	ENSG00000244026.2	Series1_NHBE_Mock	Series1_NHBE_SARS_CoV_2	FAM86DP	pseudogene	processed_transcript	7.14551	3.40652	3.97563	0.221606	0.280809	0.222277	0.884195	0.0835428	0.301127	0.0835428	0.0424887	1.7338	0.11121	0.0261333	0.0778667	0.0517333	0.607183
ENST00000491583.1	ENSG00000244026.2	Series1_NHBE_Mock	Series1_NHBE_SARS_CoV_2	FAM86DP	pseudogene	processed_transcript	7.14551	3.40652	3.97563	0.221606	0.280809	0.222277	0.455934	0.298744	0.344297	0.106214	0.141365	0.198548	0.063402	0.0895	0.083	-0.0065	0.999418
ENST00000497543.1	ENSG00000244026.2	Series1_NHBE_Mock	Series1_NHBE_SARS_CoV_2	FAM86DP	pseudogene	processed_transcript	7.14551	3.40652	3.97563	0.221606	0.280809	0.222277	1.33373	0	1.91045	0	0.479385	7.5853	0.206976	0	0.488633	0.488633	2.97e-05
ENST00000500634.2	ENSG00000247137.4	Series1_NHBE_Mock	Series1_NHBE_SARS_CoV_2	RP11-727A23.5	processed_transcript	lincRNA	1.88964	1.73891	2.0406	0.117659	0.24453	0.229587	0.375285	0.260509	0.248726	0.0991957	0.112152	-0.064252	0.238136	0.144767	0.116433	-0.0283333	0.944689
ENST00000528083.1	ENSG00000247137.4	Series1_NHBE_Mock	Series1_NHBE_SARS_CoV_2	RP11-727A23.5	processed_transcript	lincRNA	1.88964	1.73891	2.0406	0.117659	0.24453	0.229587	0.324791	0.918451	0.178305	0.341318	0.1097	-2.30175	0.155838	0.542333	0.0834	-0.458933	0.378525
ENST00000528524.1	ENSG00000247137.4	Series1_NHBE_Mock	Series1_NHBE_SARS_CoV_2	RP11-727A23.5	processed_transcript	lincRNA	1.88964	1.73891	2.0406	0.117659	0.24453	0.229587	0.498202	0.128111	0.159812	0.064496	0.0075867	0.298112	0.2751	0.0755333	0.0816	0.00606667	0.987452
ENST00000529031.1	ENSG00000247137.4	Series1_NHBE_Mock	Series1_NHBE_SARS_CoV_2	RP11-727A23.5	processed_transcript	lincRNA	1.88964	1.73891	2.0406	0.117659	0.24453	0.229587	0.225087	0.317459	0	0.317459	0	-5.03324	0.114985	0.167067	0	-0.167067	0.918913
ENST00000529607.1	ENSG00000247137.4	Series1_NHBE_Mock	Series1_NHBE_SARS_CoV_2	RP11-727A23.5	processed_transcript	lincRNA	1.88964	1.73891	2.0406	0.117659	0.24453	0.229587	0.146175	0	0.887908	0	0.297298	6.4885	0.0620957	0	0.456433	0.456433	0.00570946
ENST00000529811.1	ENSG00000247137.4	Series1_NHBE_Mock	Series1_NHBE_SARS_CoV_2	RP11-727A23.5	processed_transcript	lincRNA	1.88964	1.73891	2.0406	0.117659	0.24453	0.229587	0.103968	0	0.287558	0	0.287558	4.8951	0.0586043	0	0.116633	0.116633	0.925218
ENST00000530825.1	ENSG00000247137.4	Series1_NHBE_Mock	Series1_NHBE_SARS_CoV_2	RP11-727A23.5	processed_transcript	lincRNA	1.88964	1.73891	2.0406	0.117659	0.24453	0.229587	0.0288189	0.11438	0	0.0582609	0	-3.63668	0.0169489	0.0702333	0	-0.0702333	0.475682
ENST00000602381.1	ENSG00000247137.4	Series1_NHBE_Mock	Series1_NHBE_SARS_CoV_2	RP11-727A23.5	processed_transcript	lincRNA	1.88964	1.73891	2.0406	0.117659	0.24453	0.229587	0.187311	0	0.278288	0	0.141404	4.84944	0.0782936	0	0.1455	0.1455	0.391742
ENST00000401675.3	ENSG00000250479.4	Series1_NHBE_Mock	Series1_NHBE_SARS_CoV_2	CHCHD10	protein_coding	protein_coding	30.856	18.1066	27.0956	3.85492	0.843704	0.581273	3.34398	3.31735	4.81994	3.31735	1.35505	0.537631	0.0974	0.130667	0.176267	0.0456	0.647687
ENST00000484558.2	ENSG00000250479.4	Series1_NHBE_Mock	Series1_NHBE_SARS_CoV_2	CHCHD10	protein_coding	protein_coding	30.856	18.1066	27.0956	3.85492	0.843704	0.581273	16.8951	6.79624	1.59606	3.58653	1.59606	-2.08333	0.527665	0.466633	0.0615333	-0.4051	0.729149
ENST00000517886.1	ENSG00000250479.4	Series1_NHBE_Mock	Series1_NHBE_SARS_CoV_2	CHCHD10	protein_coding	nonsense_mediated_decay	30.856	18.1066	27.0956	3.85492	0.843704	0.581273	3.06536	0	0	0	0	0	0.0945878	0	0	0	NA
ENST00000520222.1	ENSG00000250479.4	Series1_NHBE_Mock	Series1_NHBE_SARS_CoV_2	CHCHD10	protein_coding	protein_coding	30.856	18.1066	27.0956	3.85492	0.843704	0.581273	1.62733	0	0	0	0	0	0.0611204	0	0	0	NA
ENST00000523865.1	ENSG00000250479.4	Series1_NHBE_Mock	Series1_NHBE_SARS_CoV_2	CHCHD10	protein_coding	retained_intron	30.856	18.1066	27.0956	3.85492	0.843704	0.581273	5.92422	7.99305	20.6796	3.7234	1.08875	1.37028	0.219216	0.4027	0.7622	0.3595	0.0492568
ENST00000517411.1	ENSG00000253716.1	Series1_NHBE_Mock	Series1_NHBE_SARS_CoV_2	RP13-582O9.5	antisense	antisense	10.5414	4.33154	6.05884	1.82318	0.217304	0.483213	3.74853	1.73791	2.41376	1.02723	0.590633	0.471613	0.307379	0.3208	0.3926	0.0718	0.934649
ENST00000518073.1	ENSG00000253716.1	Series1_NHBE_Mock	Series1_NHBE_SARS_CoV_2	RP13-582O9.5	antisense	antisense	10.5414	4.33154	6.05884	1.82318	0.217304	0.483213	4.19624	0.707812	0.457925	0.590089	0.0676363	-0.617327	0.383771	0.103833	0.0759	-0.0279333	0.981789
ENST00000519852.1	ENSG00000253716.1	Series1_NHBE_Mock	Series1_NHBE_SARS_CoV_2	RP13-582O9.5	antisense	antisense	10.5414	4.33154	6.05884	1.82318	0.217304	0.483213	0.174245	0	0	0	0	0	0.0132438	0	0	0	NA
ENST00000521207.1	ENSG00000253716.1	Series1_NHBE_Mock	Series1_NHBE_SARS_CoV_2	RP13-582O9.5	antisense	antisense	10.5414	4.33154	6.05884	1.82318	0.217304	0.483213	0.233683	0	0	0	0	0	0.0286354	0	0	0	NA
ENST00000523031.1	ENSG00000253716.1	Series1_NHBE_Mock	Series1_NHBE_SARS_CoV_2	RP13-582O9.5	antisense	antisense	10.5414	4.33154	6.05884	1.82318	0.217304	0.483213	0.735928	1.88582	1.18798	0.885337	0.155157	-0.66222	0.106787	0.575367	0.196867	-0.3785	0.767318
ENST00000524335.1	ENSG00000253716.1	Series1_NHBE_Mock	Series1_NHBE_SARS_CoV_2	RP13-582O9.5	antisense	antisense	10.5414	4.33154	6.05884	1.82318	0.217304	0.483213	1.45273	0	1.99918	0	0.493072	7.65046	0.160183	0	0.334633	0.334633	3.29e-05
ENST00000528184.1	ENSG00000254469.3	Series1_NHBE_Mock	Series1_NHBE_SARS_CoV_2	RP11-849H4.2	protein_coding	protein_coding	1.59736	1.21308	1.10738	0.424508	0.131836	-0.130397	0.0683309	0	0	0	0	0	0.0480652	0	0	0	NA
ENST00000528511.2	ENSG00000254469.3	Series1_NHBE_Mock	Series1_NHBE_SARS_CoV_2	RP11-849H4.2	protein_coding	protein_coding	1.59736	1.21308	1.10738	0.424508	0.131836	-0.130397	0.293666	0	0.772825	0	0.125417	6.29062	0.211778	0	0.7135	0.7135	0.00981586
ENST00000528560.1	ENSG00000254469.3	Series1_NHBE_Mock	Series1_NHBE_SARS_CoV_2	RP11-849H4.2	protein_coding	protein_coding	1.59736	1.21308	1.10738	0.424508	0.131836	-0.130397	0.0694526	0.189141	0	0.0956254	0	-4.31572	0.0364652	0.1385	0	-0.1385	0.192488
ENST00000529513.1	ENSG00000254469.3	Series1_NHBE_Mock	Series1_NHBE_SARS_CoV_2	RP11-849H4.2	protein_coding	protein_coding	1.59736	1.21308	1.10738	0.424508	0.131836	-0.130397	0.123664	0	0	0	0	0	0.0562674	0	0	0	NA
ENST00000529844.1	ENSG00000254469.3	Series1_NHBE_Mock	Series1_NHBE_SARS_CoV_2	RP11-849H4.2	protein_coding	protein_coding	1.59736	1.21308	1.10738	0.424508	0.131836	-0.130397	0.247755	0.684608	0.334557	0.0653599	0.173066	-1.01145	0.225735	0.692433	0.2865	-0.405933	0.80439
ENST00000531488.1	ENSG00000254469.3	Series1_NHBE_Mock	Series1_NHBE_SARS_CoV_2	RP11-849H4.2	protein_coding	processed_transcript	1.59736	1.21308	1.10738	0.424508	0.131836	-0.130397	0.116694	0	0	0	0	0	0.0796174	0	0	0	NA
ENST00000532852.1	ENSG00000254469.3	Series1_NHBE_Mock	Series1_NHBE_SARS_CoV_2	RP11-849H4.2	protein_coding	protein_coding	1.59736	1.21308	1.10738	0.424508	0.131836	-0.130397	0.434072	0.0997317	0	0.0997317	0	-3.45591	0.18183	0.0497	0	-0.0497	0.881073
ENST00000533047.1	ENSG00000254469.3	Series1_NHBE_Mock	Series1_NHBE_SARS_CoV_2	RP11-849H4.2	protein_coding	protein_coding	1.59736	1.21308	1.10738	0.424508	0.131836	-0.130397	0.186616	0.239601	0	0.239601	0	-4.64155	0.119215	0.119367	0	-0.119367	0.906803
ENST00000534704.1	ENSG00000254469.3	Series1_NHBE_Mock	Series1_NHBE_SARS_CoV_2	RP11-849H4.2	protein_coding	protein_coding	1.59736	1.21308	1.10738	0.424508	0.131836	-0.130397	0.0571138	0	0	0	0	0	0.0410261	0	0	0	NA
ENST00000360510.2	ENSG00000254986.3	Series1_NHBE_Mock	Series1_NHBE_SARS_CoV_2	DPP3	protein_coding	protein_coding	24.1722	24.6709	30.1495	0.949998	1.21085	0.289215	5.06072	2.88731	8.10763	0.40419	1.51817	1.48634	0.217865	0.117567	0.267033	0.149467	0.144125
ENST00000453114.1	ENSG00000254986.3	Series1_NHBE_Mock	Series1_NHBE_SARS_CoV_2	DPP3	protein_coding	protein_coding	24.1722	24.6709	30.1495	0.949998	1.21085	0.289215	4.96227	2.08829	15.1759	0.405288	4.12386	2.85544	0.204812	0.0851667	0.508833	0.423667	0.0209258
ENST00000526667.2	ENSG00000254986.3	Series1_NHBE_Mock	Series1_NHBE_SARS_CoV_2	DPP3	protein_coding	retained_intron	24.1722	24.6709	30.1495	0.949998	1.21085	0.289215	0.314399	0.427028	0.430378	0.298621	0.25268	0.0110169	0.012998	0.018	0.0136667	-0.00433333	1
ENST00000530165.1	ENSG00000254986.3	Series1_NHBE_Mock	Series1_NHBE_SARS_CoV_2	DPP3	protein_coding	protein_coding	24.1722	24.6709	30.1495	0.949998	1.21085	0.289215	0.94352	0.864444	0.154963	0.864444	0.154963	-2.40623	0.0416082	0.0325333	0.00556667	-0.0269667	0.989471
ENST00000531863.1	ENSG00000254986.3	Series1_NHBE_Mock	Series1_NHBE_SARS_CoV_2	DPP3	protein_coding	protein_coding	24.1722	24.6709	30.1495	0.949998	1.21085	0.289215	4.91101	0.875695	0.649904	0.267378	0.255721	-0.424553	0.199949	0.0347667	0.0210667	-0.0137	0.915585
ENST00000532677.1	ENSG00000254986.3	Series1_NHBE_Mock	Series1_NHBE_SARS_CoV_2	DPP3	protein_coding	protein_coding	24.1722	24.6709	30.1495	0.949998	1.21085	0.289215	6.88762	16.4765	4.91381	1.13991	2.98496	-1.74344	0.27678	0.669733	0.160533	-0.5092	0.0929965
ENST00000541961.1	ENSG00000254986.3	Series1_NHBE_Mock	Series1_NHBE_SARS_CoV_2	DPP3	protein_coding	protein_coding	24.1722	24.6709	30.1495	0.949998	1.21085	0.289215	0.37946	0	0	0	0	0	0.0175918	0	0	0	NA
ENST00000587092.1	ENSG00000267757.1	Series1_NHBE_Mock	Series1_NHBE_SARS_CoV_2	AC006132.1	protein_coding	retained_intron	1.31417	0.262029	0.984453	0.162561	0.436543	1.87014	0.117054	0.0235979	0.0585981	0.0129346	0.0267274	1.0298	0.111091	0.226767	0.0615333	-0.165233	0.961727
ENST00000591087.1	ENSG00000267757.1	Series1_NHBE_Mock	Series1_NHBE_SARS_CoV_2	AC006132.1	protein_coding	processed_transcript	1.31417	0.262029	0.984453	0.162561	0.436543	1.87014	0.640055	0.238431	0.191801	0.173334	0.156319	-0.299913	0.484474	0.773233	0.1214	-0.651833	0.0598595
ENST00000593161.1	ENSG00000267757.1	Series1_NHBE_Mock	Series1_NHBE_SARS_CoV_2	AC006132.1	protein_coding	protein_coding	1.31417	0.262029	0.984453	0.162561	0.436543	1.87014	0.557065	0	0.734054	0	0.279156	6.21734	0.404428	0	0.817067	0.817067	0.0138648
ENST00000227214.6	ENSG00000021300.9	Series2_A549_Mock	Series2_A549_SARS_CoV_2	PLEKHB1	protein_coding	protein_coding	8.40467	0.430263	0.641446	0.0609307	0.088771	0.565279	6.22565	0	0.48937	0	0.0956432	5.64204	0.224203	0	0.751533	0.751533	3.95e-07
ENST00000354190.5	ENSG00000021300.9	Series2_A549_Mock	Series2_A549_SARS_CoV_2	PLEKHB1	protein_coding	protein_coding	8.40467	0.430263	0.641446	0.0609307	0.088771	0.565279	0.170766	0.126617	0	0.126617	0	-3.77207	0.553271	0.330467	0	-0.330467	0.993793
ENST00000398494.4	ENSG00000021300.9	Series2_A549_Mock	Series2_A549_SARS_CoV_2	PLEKHB1	protein_coding	protein_coding	8.40467	0.430263	0.641446	0.0609307	0.088771	0.565279	0.286108	0.228233	0	0.114324	0	-4.5743	0.0755105	0.531067	0	-0.531067	0.677713
ENST00000426191.2	ENSG00000021300.9	Series2_A549_Mock	Series2_A549_SARS_CoV_2	PLEKHB1	protein_coding	retained_intron	8.40467	0.430263	0.641446	0.0609307	0.088771	0.565279	0.190758	0	0.0430146	0	0.0216387	2.40639	0.0432895	0	0.0781	0.0781	0.934444
ENST00000535129.1	ENSG00000021300.9	Series2_A549_Mock	Series2_A549_SARS_CoV_2	PLEKHB1	protein_coding	protein_coding	8.40467	0.430263	0.641446	0.0609307	0.088771	0.565279	0.647813	0	0.0395711	0	0.0176399	2.3095	0.019	0	0.0572667	0.0572667	0.902445
ENST00000538227.1	ENSG00000021300.9	Series2_A549_Mock	Series2_A549_SARS_CoV_2	PLEKHB1	protein_coding	protein_coding	8.40467	0.430263	0.641446	0.0609307	0.088771	0.565279	0.373969	0	0.0618743	0	0.00759144	2.84548	0.0263895	0	0.100067	0.100067	0.711106
ENST00000541760.1	ENSG00000021300.9	Series2_A549_Mock	Series2_A549_SARS_CoV_2	PLEKHB1	protein_coding	retained_intron	8.40467	0.430263	0.641446	0.0609307	0.088771	0.565279	0.0508618	0.0631996	0.00562659	0.0631996	0.00334745	-2.22783	0.0127895	0.114667	0.01	-0.104667	0.963008
ENST00000545106.1	ENSG00000021300.9	Series2_A549_Mock	Series2_A549_SARS_CoV_2	PLEKHB1	protein_coding	retained_intron	8.40467	0.430263	0.641446	0.0609307	0.088771	0.565279	0.0416139	0.0111162	0.00111877	0.0100224	0.00100836	-0.925352	0.0221158	0.0209333	0.0014	-0.0195333	0.986569
ENST00000407877.3	ENSG00000064547.9	Series2_A549_Mock	Series2_A549_SARS_CoV_2	LPAR2	protein_coding	protein_coding	4.88127	1.36256	1.53415	0.150812	0.161009	0.169945	2.51152	0.044269	0.688779	0.044269	0.115234	3.68664	0.343888	0.0334	0.4491	0.4157	0.00505191
ENST00000542587.1	ENSG00000064547.9	Series2_A549_Mock	Series2_A549_SARS_CoV_2	LPAR2	protein_coding	protein_coding	4.88127	1.36256	1.53415	0.150812	0.161009	0.169945	1.05589	0.743052	0.206666	0.0409402	0.0844336	-1.79728	0.331946	0.553667	0.1391	-0.414567	0.0321282
ENST00000586703.1	ENSG00000064547.9	Series2_A549_Mock	Series2_A549_SARS_CoV_2	LPAR2	protein_coding	protein_coding	4.88127	1.36256	1.53415	0.150812	0.161009	0.169945	0.102905	0.040371	0.0237416	0.0213556	0.0237416	-0.578065	0.0443	0.0281333	0.0173	-0.0108333	0.99362
ENST00000590629.1	ENSG00000064547.9	Series2_A549_Mock	Series2_A549_SARS_CoV_2	LPAR2	protein_coding	retained_intron	4.88127	1.36256	1.53415	0.150812	0.161009	0.169945	0.236857	0.0827667	0.218732	0.0827667	0.111097	1.30198	0.0650188	0.0504667	0.1406	0.0901333	0.981947
ENST00000591042.1	ENSG00000064547.9	Series2_A549_Mock	Series2_A549_SARS_CoV_2	LPAR2	protein_coding	protein_coding	4.88127	1.36256	1.53415	0.150812	0.161009	0.169945	0.362735	0.108623	0.183903	0.0464542	0.0794772	0.708959	0.0682292	0.0779	0.113	0.0351	0.993793
ENST00000592061.1	ENSG00000064547.9	Series2_A549_Mock	Series2_A549_SARS_CoV_2	LPAR2	protein_coding	protein_coding	4.88127	1.36256	1.53415	0.150812	0.161009	0.169945	0.602695	0.343474	0.212324	0.0257568	0.120706	-0.668937	0.145844	0.256467	0.1409	-0.115567	0.954332
ENST00000243563.3	ENSG00000077312.4	Series2_A549_Mock	Series2_A549_SARS_CoV_2	SNRPA	protein_coding	protein_coding	61.4483	57.0565	66.3663	3.43624	2.08139	0.218025	45.2353	47.2086	32.8308	0.444976	2.03357	-0.523865	0.752039	0.833567	0.494167	-0.3394	0.0148657
ENST00000598923.1	ENSG00000077312.4	Series2_A549_Mock	Series2_A549_SARS_CoV_2	SNRPA	protein_coding	retained_intron	61.4483	57.0565	66.3663	3.43624	2.08139	0.218025	2.11804	1.1639	0.424524	0.554633	0.0531307	-1.4338	0.0420633	0.0194333	0.0064	-0.0130333	0.833175
ENST00000599570.1	ENSG00000077312.4	Series2_A549_Mock	Series2_A549_SARS_CoV_2	SNRPA	protein_coding	processed_transcript	61.4483	57.0565	66.3663	3.43624	2.08139	0.218025	0.71479	1.08632	0.211126	0.594083	0.116985	-2.30973	0.0121429	0.0193333	0.0032	-0.0161333	0.978689
ENST00000601393.1	ENSG00000077312.4	Series2_A549_Mock	Series2_A549_SARS_CoV_2	SNRPA	protein_coding	protein_coding	61.4483	57.0565	66.3663	3.43624	2.08139	0.218025	10.5828	4.31556	29.8912	3.10655	1.9387	2.78925	0.149394	0.0698333	0.450633	0.3808	0.621123
ENST00000261435.6	ENSG00000078177.9	Series2_A549_Mock	Series2_A549_SARS_CoV_2	N4BP2	protein_coding	protein_coding	1.24058	1.01549	1.2095	0.0529042	0.110379	0.249966	0.362845	0.309624	0.970332	0.157114	0.176857	1.6169	0.250051	0.3085	0.811033	0.502533	0.671258
ENST00000511480.1	ENSG00000078177.9	Series2_A549_Mock	Series2_A549_SARS_CoV_2	N4BP2	protein_coding	nonsense_mediated_decay	1.24058	1.01549	1.2095	0.0529042	0.110379	0.249966	0.782997	0.684405	0.0255802	0.150718	0.0255802	-4.28663	0.700439	0.670133	0.0185333	-0.6516	0.00819435
ENST00000513269.1	ENSG00000078177.9	Series2_A549_Mock	Series2_A549_SARS_CoV_2	N4BP2	protein_coding	protein_coding	1.24058	1.01549	1.2095	0.0529042	0.110379	0.249966	0.0947348	0.0214658	0.213585	0.0214658	0.191414	2.82897	0.0495122	0.0213667	0.170467	0.1491	0.987451
ENST00000194900.4	ENSG00000082458.7	Series2_A549_Mock	Series2_A549_SARS_CoV_2	DLG3	protein_coding	protein_coding	5.80663	1.95739	2.0199	0.0855036	0.0903723	0.045124	0.156321	0	0.00202031	0	0.00202031	0.265475	0.0696245	0	0.000966667	0.000966667	NA
ENST00000374355.3	ENSG00000082458.7	Series2_A549_Mock	Series2_A549_SARS_CoV_2	DLG3	protein_coding	protein_coding	5.80663	1.95739	2.0199	0.0855036	0.0903723	0.045124	2.31527	0.942433	1.95149	0.0929883	0.0785799	1.04226	0.535463	0.485733	0.9666	0.480867	3.48e-10
ENST00000461646.1	ENSG00000082458.7	Series2_A549_Mock	Series2_A549_SARS_CoV_2	DLG3	protein_coding	processed_transcript	5.80663	1.95739	2.0199	0.0855036	0.0903723	0.045124	0.111442	0.0534058	0.0398545	0.040775	0.00697151	-0.34689	0.0291714	0.029	0.0198667	-0.00913333	1
ENST00000489733.1	ENSG00000082458.7	Series2_A549_Mock	Series2_A549_SARS_CoV_2	DLG3	protein_coding	processed_transcript	5.80663	1.95739	2.0199	0.0855036	0.0903723	0.045124	0.295793	0.099756	0	0.092009	0	-3.45623	0.0310041	0.0473333	0	-0.0473333	0.810586
ENST00000494493.1	ENSG00000082458.7	Series2_A549_Mock	Series2_A549_SARS_CoV_2	DLG3	protein_coding	processed_transcript	5.80663	1.95739	2.0199	0.0855036	0.0903723	0.045124	0.195496	0.0208077	0	0.0208077	0	-1.62329	0.0190735	0.0107667	0	-0.0107667	0.963587
ENST00000542398.1	ENSG00000082458.7	Series2_A549_Mock	Series2_A549_SARS_CoV_2	DLG3	protein_coding	protein_coding	5.80663	1.95739	2.0199	0.0855036	0.0903723	0.045124	2.67814	0.830273	0	0.111421	0	-6.39279	0.307765	0.4216	0	-0.4216	9.81e-13
ENST00000360668.3	ENSG00000101460.8	Series2_A549_Mock	Series2_A549_SARS_CoV_2	MAP1LC3A	protein_coding	protein_coding	6.92777	5.02515	7.57988	0.303883	0.569152	0.592042	4.84404	5.02515	3.8568	0.303883	0.491779	-0.380894	0.720978	1	0.515833	-0.484167	1.98e-11
ENST00000397709.1	ENSG00000101460.8	Series2_A549_Mock	Series2_A549_SARS_CoV_2	MAP1LC3A	protein_coding	protein_coding	6.92777	5.02515	7.57988	0.303883	0.569152	0.592042	1.72768	0	3.25059	0	0.589735	8.34899	0.241461	0	0.423733	0.423733	4.94e-15
ENST00000476428.1	ENSG00000101460.8	Series2_A549_Mock	Series2_A549_SARS_CoV_2	MAP1LC3A	protein_coding	processed_transcript	6.92777	5.02515	7.57988	0.303883	0.569152	0.592042	0.292149	0	0.472486	0	0.236258	5.59242	0.0281959	0	0.0604333	0.0604333	0.672941
ENST00000218364.4	ENSG00000102241.7	Series2_A549_Mock	Series2_A549_SARS_CoV_2	HTATSF1	protein_coding	protein_coding	30.6412	25.5612	30.4997	0.790971	1.67006	0.25475	17.6631	14.1944	4.93618	1.67555	1.10567	-1.52195	0.589057	0.560267	0.158967	-0.4013	0.00247271
ENST00000425695.1	ENSG00000102241.7	Series2_A549_Mock	Series2_A549_SARS_CoV_2	HTATSF1	protein_coding	protein_coding	30.6412	25.5612	30.4997	0.790971	1.67006	0.25475	0.72027	0.460406	0.764494	0.0145824	0.452579	0.719347	0.0196776	0.0180333	0.0237667	0.00573333	1
ENST00000535601.1	ENSG00000102241.7	Series2_A549_Mock	Series2_A549_SARS_CoV_2	HTATSF1	protein_coding	protein_coding	30.6412	25.5612	30.4997	0.790971	1.67006	0.25475	11.9738	10.8254	23.5925	2.47577	0.277664	1.12319	0.382716	0.418467	0.778433	0.359967	0.0126862
ENST00000391946.2	ENSG00000104892.12	Series2_A549_Mock	Series2_A549_SARS_CoV_2	KLC3	protein_coding	protein_coding	3.346	0.246815	0.294186	0.0346537	0.0256934	0.244226	2.33533	0	0.258854	0	0.0464986	4.74875	0.361285	0	0.866567	0.866567	0.00693949
ENST00000470402.1	ENSG00000104892.12	Series2_A549_Mock	Series2_A549_SARS_CoV_2	KLC3	protein_coding	protein_coding	3.346	0.246815	0.294186	0.0346537	0.0256934	0.244226	0.461728	0.0692696	0	0.0565988	0	-2.98677	0.215766	0.3066	0	-0.3066	0.730379
ENST00000494686.1	ENSG00000104892.12	Series2_A549_Mock	Series2_A549_SARS_CoV_2	KLC3	protein_coding	retained_intron	3.346	0.246815	0.294186	0.0346537	0.0256934	0.244226	0.112352	0.0610885	0.0353322	0.0390324	0.0247569	-0.649082	0.0549894	0.213833	0.133433	-0.0804	0.993043
ENST00000585434.1	ENSG00000104892.12	Series2_A549_Mock	Series2_A549_SARS_CoV_2	KLC3	protein_coding	protein_coding	3.346	0.246815	0.294186	0.0346537	0.0256934	0.244226	0.326903	0	0	0	0	0	0.0484723	0	0	0	NA
ENST00000589373.1	ENSG00000104892.12	Series2_A549_Mock	Series2_A549_SARS_CoV_2	KLC3	protein_coding	protein_coding	3.346	0.246815	0.294186	0.0346537	0.0256934	0.244226	0.0576563	0.116457	0	0.0582931	0	-3.66057	0.298566	0.479567	0	-0.479567	0.626514
ENST00000590063.1	ENSG00000104892.12	Series2_A549_Mock	Series2_A549_SARS_CoV_2	KLC3	protein_coding	protein_coding	3.346	0.246815	0.294186	0.0346537	0.0256934	0.244226	0.0150823	0	0	0	0	0	0.0137255	0	0	0	NA
ENST00000228820.4	ENSG00000111224.9	Series2_A549_Mock	Series2_A549_SARS_CoV_2	PARP11	protein_coding	protein_coding	1.10822	0.615565	0.752474	0.146588	0.0759537	0.28553	0.562597	0.347711	0.0147976	0.0792226	0.00337544	-3.85052	0.566662	0.570967	0.0204667	-0.5505	2.51e-05
ENST00000416739.1	ENSG00000111224.9	Series2_A549_Mock	Series2_A549_SARS_CoV_2	PARP11	protein_coding	nonsense_mediated_decay	1.10822	0.615565	0.752474	0.146588	0.0759537	0.28553	0.0380686	0	0	0	0	0	0.0269	0	0	0	NA
ENST00000427057.2	ENSG00000111224.9	Series2_A549_Mock	Series2_A549_SARS_CoV_2	PARP11	protein_coding	protein_coding	1.10822	0.615565	0.752474	0.146588	0.0759537	0.28553	0.195593	0.122171	0.550745	0.0419751	0.0499857	2.08493	0.188223	0.2531	0.734567	0.481467	0.0479464
ENST00000447133.3	ENSG00000111224.9	Series2_A549_Mock	Series2_A549_SARS_CoV_2	PARP11	protein_coding	protein_coding	1.10822	0.615565	0.752474	0.146588	0.0759537	0.28553	0.0396916	0.00997271	0.0105454	0.00997271	0.0105454	0.0407841	0.0329021	0.0246667	0.0170667	-0.0076	0.995767
ENST00000450737.2	ENSG00000111224.9	Series2_A549_Mock	Series2_A549_SARS_CoV_2	PARP11	protein_coding	protein_coding	1.10822	0.615565	0.752474	0.146588	0.0759537	0.28553	0.245175	0.13571	0.146122	0.13571	0.0731246	0.0995787	0.163408	0.151267	0.178867	0.0276	0.994336
ENST00000458162.2	ENSG00000111224.9	Series2_A549_Mock	Series2_A549_SARS_CoV_2	PARP11	protein_coding	nonsense_mediated_decay	1.10822	0.615565	0.752474	0.146588	0.0759537	0.28553	0.0259479	0	0.0302641	0	0.0302641	2.00949	0.0213	0	0.049	0.049	0.995767
ENST00000265073.4	ENSG00000113387.7	Series2_A549_Mock	Series2_A549_SARS_CoV_2	SUB1	protein_coding	protein_coding	97.9618	69.7669	108.876	5.39236	11.2248	0.641993	25.8438	14.3203	20.3598	1.60851	5.02937	0.507366	0.428616	0.2085	0.1932	-0.0153	0.996463
ENST00000504016.1	ENSG00000113387.7	Series2_A549_Mock	Series2_A549_SARS_CoV_2	SUB1	protein_coding	processed_transcript	97.9618	69.7669	108.876	5.39236	11.2248	0.641993	0.916771	0.323657	0.567062	0.181211	0.197566	0.790361	0.0108653	0.00456667	0.00516667	0.0006	0.995767
ENST00000506237.1	ENSG00000113387.7	Series2_A549_Mock	Series2_A549_SARS_CoV_2	SUB1	protein_coding	protein_coding	97.9618	69.7669	108.876	5.39236	11.2248	0.641993	23.1263	38.5729	15.0422	3.71953	3.75767	-1.35799	0.190582	0.566967	0.148467	-0.4185	0.0280689
ENST00000511175.1	ENSG00000113387.7	Series2_A549_Mock	Series2_A549_SARS_CoV_2	SUB1	protein_coding	retained_intron	97.9618	69.7669	108.876	5.39236	11.2248	0.641993	2.98898	1.31485	3.97539	0.943875	1.84773	1.58889	0.0373408	0.0195667	0.0337667	0.0142	0.986569
ENST00000511615.1	ENSG00000113387.7	Series2_A549_Mock	Series2_A549_SARS_CoV_2	SUB1	protein_coding	nonsense_mediated_decay	97.9618	69.7669	108.876	5.39236	11.2248	0.641993	1.75023	1.0048	1.05914	0.529723	0.132138	0.0752597	0.0169837	0.0156333	0.0102	-0.00543333	1
ENST00000512913.1	ENSG00000113387.7	Series2_A549_Mock	Series2_A549_SARS_CoV_2	SUB1	protein_coding	protein_coding	97.9618	69.7669	108.876	5.39236	11.2248	0.641993	32.9565	12.2411	60.807	11.483	12.377	2.31157	0.233159	0.1538	0.549433	0.395633	0.635247
ENST00000513013.1	ENSG00000113387.7	Series2_A549_Mock	Series2_A549_SARS_CoV_2	SUB1	protein_coding	processed_transcript	97.9618	69.7669	108.876	5.39236	11.2248	0.641993	2.65882	1.25697	2.14907	1.25697	1.22187	0.769024	0.0202694	0.0201333	0.0177667	-0.00236667	0.965439
ENST00000515355.1	ENSG00000113387.7	Series2_A549_Mock	Series2_A549_SARS_CoV_2	SUB1	protein_coding	protein_coding	97.9618	69.7669	108.876	5.39236	11.2248	0.641993	6.2471	0	3.93382	0	2.17824	8.62345	0.0465224	0	0.0326667	0.0326667	0.639882
ENST00000394440.3	ENSG00000115484.10	Series2_A549_Mock	Series2_A549_SARS_CoV_2	CCT4	protein_coding	protein_coding	146.506	148.772	208.491	5.40125	4.23325	0.486851	109.855	143.198	75.6885	5.7492	17.7893	-0.919779	0.778545	0.9623	0.361967	-0.600333	1.38e-13
ENST00000538252.1	ENSG00000115484.10	Series2_A549_Mock	Series2_A549_SARS_CoV_2	CCT4	protein_coding	protein_coding	146.506	148.772	208.491	5.40125	4.23325	0.486851	15.4786	4.79588	72.8597	0.611657	1.924	3.92245	0.0858735	0.0322	0.3499	0.3177	7.68e-42
ENST00000544079.1	ENSG00000115484.10	Series2_A549_Mock	Series2_A549_SARS_CoV_2	CCT4	protein_coding	protein_coding	146.506	148.772	208.491	5.40125	4.23325	0.486851	15.971	0.487477	40.0622	0.487477	12.2817	6.33183	0.101222	0.00353333	0.192267	0.188733	0.0329561
ENST00000544185.1	ENSG00000115484.10	Series2_A549_Mock	Series2_A549_SARS_CoV_2	CCT4	protein_coding	protein_coding	146.506	148.772	208.491	5.40125	4.23325	0.486851	4.16593	0	19.6236	0	6.33393	10.9391	0.0274204	0	0.0946667	0.0946667	2.7e-12
ENST00000264986.3	ENSG00000120519.10	Series2_A549_Mock	Series2_A549_SARS_CoV_2	SLC10A7	protein_coding	protein_coding	2.3103	0.851174	1.49498	0.043269	0.198709	0.805369	0.0240704	0.0861474	0	0.0861474	0	-3.26525	0.0111184	0.1037	0	-0.1037	0.966594
ENST00000335472.7	ENSG00000120519.10	Series2_A549_Mock	Series2_A549_SARS_CoV_2	SLC10A7	protein_coding	protein_coding	2.3103	0.851174	1.49498	0.043269	0.198709	0.805369	0.383055	0.0251254	0.636754	0.0251254	0.11505	4.20263	0.158561	0.0318667	0.458767	0.4269	0.0201554
ENST00000394062.3	ENSG00000120519.10	Series2_A549_Mock	Series2_A549_SARS_CoV_2	SLC10A7	protein_coding	protein_coding	2.3103	0.851174	1.49498	0.043269	0.198709	0.805369	0.211045	0	0.0643574	0	0.0346226	2.89448	0.0684816	0	0.0425	0.0425	0.887172
ENST00000432059.2	ENSG00000120519.10	Series2_A549_Mock	Series2_A549_SARS_CoV_2	SLC10A7	protein_coding	protein_coding	2.3103	0.851174	1.49498	0.043269	0.198709	0.805369	1.11543	0.585869	0.433377	0.0643082	0.154512	-0.426462	0.549506	0.684567	0.273933	-0.410633	0.0175126
ENST00000502607.1	ENSG00000120519.10	Series2_A549_Mock	Series2_A549_SARS_CoV_2	SLC10A7	protein_coding	protein_coding	2.3103	0.851174	1.49498	0.043269	0.198709	0.805369	0.0505022	0.0131952	0.00918972	0.0131952	0.00918972	-0.273495	0.0181265	0.0141333	0.00736667	-0.00676667	0.978902
ENST00000507030.1	ENSG00000120519.10	Series2_A549_Mock	Series2_A549_SARS_CoV_2	SLC10A7	protein_coding	protein_coding	2.3103	0.851174	1.49498	0.043269	0.198709	0.805369	0.47949	0.125493	0.301593	0.0629163	0.158447	1.20144	0.175947	0.147267	0.182233	0.0349667	0.997795
ENST00000513583.1	ENSG00000120519.10	Series2_A549_Mock	Series2_A549_SARS_CoV_2	SLC10A7	protein_coding	processed_transcript	2.3103	0.851174	1.49498	0.043269	0.198709	0.805369	0.0266419	0	0.04971	0	0.0285373	2.57797	0.0103653	0	0.0352333	0.0352333	0.953491
ENST00000239878.4	ENSG00000120686.7	Series2_A549_Mock	Series2_A549_SARS_CoV_2	UFM1	protein_coding	protein_coding	29.1302	12.28	15.3173	0.820119	1.63834	0.31862	20.1903	11.0034	7.69081	0.763734	1.45157	-0.516173	0.700584	0.895767	0.5053	-0.390467	0.00116214
ENST00000379641.1	ENSG00000120686.7	Series2_A549_Mock	Series2_A549_SARS_CoV_2	UFM1	protein_coding	protein_coding	29.1302	12.28	15.3173	0.820119	1.63834	0.31862	7.2927	0	5.99752	0	1.85247	9.23063	0.228576	0	0.3879	0.3879	7.35e-09
ENST00000379649.1	ENSG00000120686.7	Series2_A549_Mock	Series2_A549_SARS_CoV_2	UFM1	protein_coding	protein_coding	29.1302	12.28	15.3173	0.820119	1.63834	0.31862	0.433849	0.266386	0.639004	0.0101055	0.28877	1.23155	0.0161449	0.0219333	0.0404	0.0184667	0.993793
ENST00000437952.1	ENSG00000120686.7	Series2_A549_Mock	Series2_A549_SARS_CoV_2	UFM1	protein_coding	protein_coding	29.1302	12.28	15.3173	0.820119	1.63834	0.31862	0.692229	0.379586	0.374315	0.0407491	0.0701477	-0.0196523	0.0283245	0.0308	0.0253	-0.0055	0.993793
ENST00000494372.1	ENSG00000120686.7	Series2_A549_Mock	Series2_A549_SARS_CoV_2	UFM1	protein_coding	retained_intron	29.1302	12.28	15.3173	0.820119	1.63834	0.31862	0.509048	0.630628	0.581242	0.0397847	0.0397193	-0.115739	0.0256918	0.0515333	0.039	-0.0125333	0.964985
ENST00000461070.1	ENSG00000128692.7	Series2_A549_Mock	Series2_A549_SARS_CoV_2	EIF2S2P4	pseudogene	processed_pseudogene	1.83162	0.910301	0.928709	0.131006	0.0244819	0.0285722	1.08883	0.910301	0.438151	0.131006	0.0369048	-1.03812	0.632255	1	0.4722	-0.5278	4.64e-08
ENST00000543391.1	ENSG00000128692.7	Series2_A549_Mock	Series2_A549_SARS_CoV_2	EIF2S2P4	pseudogene	processed_pseudogene	1.83162	0.910301	0.928709	0.131006	0.0244819	0.0285722	0.742799	0	0.490558	0	0.0413874	5.64546	0.367745	0	0.5278	0.5278	6.71e-08
ENST00000373458.3	ENSG00000132821.7	Series2_A549_Mock	Series2_A549_SARS_CoV_2	VSTM2L	protein_coding	protein_coding	5.20945	1.15645	0.73107	0.0520995	0.0541672	-0.654443	2.33031	0.453064	0	0.135231	0	-5.53314	0.287668	0.402	0	-0.402	0.00819435
ENST00000373461.4	ENSG00000132821.7	Series2_A549_Mock	Series2_A549_SARS_CoV_2	VSTM2L	protein_coding	protein_coding	5.20945	1.15645	0.73107	0.0520995	0.0541672	-0.654443	2.72908	0.337417	0.73107	0.0209379	0.0541672	1.09294	0.662828	0.293167	1	0.706833	9.62e-13
ENST00000448944.1	ENSG00000132821.7	Series2_A549_Mock	Series2_A549_SARS_CoV_2	VSTM2L	protein_coding	protein_coding	5.20945	1.15645	0.73107	0.0520995	0.0541672	-0.654443	0.12789	0.365969	0	0.193562	0	-5.23254	0.0478489	0.304833	0	-0.304833	0.0553267
ENST00000324883.5	ENSG00000134317.13	Series2_A549_Mock	Series2_A549_SARS_CoV_2	GRHL1	protein_coding	protein_coding	4.69749	0.637267	0.609887	0.0658963	0.0393502	-0.0623559	0.297554	0	0.290533	0	0.126728	4.90945	0.0676979	0	0.454467	0.454467	0.0402056
ENST00000324907.9	ENSG00000134317.13	Series2_A549_Mock	Series2_A549_SARS_CoV_2	GRHL1	protein_coding	protein_coding	4.69749	0.637267	0.609887	0.0658963	0.0393502	-0.0623559	4.16841	0.554709	0.270754	0.00728917	0.0826449	-1.0082	0.857333	0.8898	0.463533	-0.426267	0.61243
ENST00000472167.1	ENSG00000134317.13	Series2_A549_Mock	Series2_A549_SARS_CoV_2	GRHL1	protein_coding	nonsense_mediated_decay	4.69749	0.637267	0.609887	0.0658963	0.0393502	-0.0623559	0.0924229	0.0720945	0.00801147	0.0720945	0.00801147	-2.18837	0.0274938	0.0937333	0.0116667	-0.0820667	0.992343
ENST00000497403.1	ENSG00000134317.13	Series2_A549_Mock	Series2_A549_SARS_CoV_2	GRHL1	protein_coding	retained_intron	4.69749	0.637267	0.609887	0.0658963	0.0393502	-0.0623559	0.0148247	0.00932965	0.0200378	0.000541383	0.00843393	0.635964	0.0292917	0.0149667	0.0335333	0.0185667	0.987335
ENST00000257915.5	ENSG00000135457.5	Series2_A549_Mock	Series2_A549_SARS_CoV_2	TFCP2	protein_coding	protein_coding	12.5286	9.96885	12.1263	0.645352	1.06126	0.282389	7.45339	6.78031	2.68436	0.405816	1.21999	-1.33353	0.618369	0.681833	0.244733	-0.4371	0.153252
ENST00000307660.4	ENSG00000135457.5	Series2_A549_Mock	Series2_A549_SARS_CoV_2	TFCP2	protein_coding	protein_coding	12.5286	9.96885	12.1263	0.645352	1.06126	0.282389	2.89602	0	5.35373	0	0.710216	9.06709	0.222506	0	0.437967	0.437967	1.58e-34
ENST00000548108.1	ENSG00000135457.5	Series2_A549_Mock	Series2_A549_SARS_CoV_2	TFCP2	protein_coding	protein_coding	12.5286	9.96885	12.1263	0.645352	1.06126	0.282389	0.610718	0	3.20809	0	1.61478	8.33006	0.0377429	0	0.243167	0.243167	0.60919
ENST00000548115.1	ENSG00000135457.5	Series2_A549_Mock	Series2_A549_SARS_CoV_2	TFCP2	protein_coding	protein_coding	12.5286	9.96885	12.1263	0.645352	1.06126	0.282389	1.31383	2.85286	0.605966	0.309144	0.114736	-2.21653	0.101155	0.285867	0.0525333	-0.233333	4.01e-06
ENST00000549867.1	ENSG00000135457.5	Series2_A549_Mock	Series2_A549_SARS_CoV_2	TFCP2	protein_coding	protein_coding	12.5286	9.96885	12.1263	0.645352	1.06126	0.282389	0.186974	0.238757	0.232447	0.131612	0.124772	-0.0370677	0.0137143	0.0224	0.0180333	-0.00436667	0.999311
ENST00000258743.5	ENSG00000136244.7	Series2_A549_Mock	Series2_A549_SARS_CoV_2	IL6	protein_coding	protein_coding	15.9748	0.728386	1.30268	0.168807	0.196661	0.830068	11.938	0	0.549245	0	0.0609437	5.80541	0.403424	0	0.443067	0.443067	0.000733483
ENST00000404625.1	ENSG00000136244.7	Series2_A549_Mock	Series2_A549_SARS_CoV_2	IL6	protein_coding	protein_coding	15.9748	0.728386	1.30268	0.168807	0.196661	0.830068	0.967424	0.278092	5.6e-05	0.0894014	5.6e-05	-4.8404	0.265351	0.478533	3.33e-05	-0.4785	0.0347844
ENST00000406575.1	ENSG00000136244.7	Series2_A549_Mock	Series2_A549_SARS_CoV_2	IL6	protein_coding	protein_coding	15.9748	0.728386	1.30268	0.168807	0.196661	0.830068	0.222102	0.0571972	0.0510142	0.0571972	0.0365887	-0.139257	0.0415829	0.0578	0.0343667	-0.0234333	1
ENST00000407492.1	ENSG00000136244.7	Series2_A549_Mock	Series2_A549_SARS_CoV_2	IL6	protein_coding	protein_coding	15.9748	0.728386	1.30268	0.168807	0.196661	0.830068	0.866657	0	0.202825	0	0.115116	4.41159	0.038139	0	0.1531	0.1531	0.852677
ENST00000420258.2	ENSG00000136244.7	Series2_A549_Mock	Series2_A549_SARS_CoV_2	IL6	protein_coding	protein_coding	15.9748	0.728386	1.30268	0.168807	0.196661	0.830068	0.239197	0.0405686	0.056115	0.0205383	0.0361724	0.386735	0.0333366	0.0722667	0.0417	-0.0305667	0.993793
ENST00000426291.1	ENSG00000136244.7	Series2_A549_Mock	Series2_A549_SARS_CoV_2	IL6	protein_coding	protein_coding	15.9748	0.728386	1.30268	0.168807	0.196661	0.830068	0.170988	0.159276	0.0614555	0.159276	0.0185823	-1.24426	0.0398561	0.1609	0.0454	-0.1155	0.997632
ENST00000464710.1	ENSG00000136244.7	Series2_A549_Mock	Series2_A549_SARS_CoV_2	IL6	protein_coding	retained_intron	15.9748	0.728386	1.30268	0.168807	0.196661	0.830068	0.167203	0.175943	0.0055679	0.116217	0.00281207	-3.57822	0.0468585	0.213	0.0039	-0.2091	0.441643
ENST00000485300.1	ENSG00000136244.7	Series2_A549_Mock	Series2_A549_SARS_CoV_2	IL6	protein_coding	retained_intron	15.9748	0.728386	1.30268	0.168807	0.196661	0.830068	1.36329	0	0.369285	0	0.170198	5.24521	0.126888	0	0.2738	0.2738	0.190557
ENST00000374700.2	ENSG00000138356.9	Series2_A549_Mock	Series2_A549_SARS_CoV_2	AOX1	protein_coding	protein_coding	2.89975	0.640507	1.69009	0.0586994	0.0476076	1.38597	1.01474	0.564374	0.0837622	0.0263305	0.00974075	-2.61491	0.558023	0.888667	0.0496333	-0.839033	2.39e-13
ENST00000465297.1	ENSG00000138356.9	Series2_A549_Mock	Series2_A549_SARS_CoV_2	AOX1	protein_coding	processed_transcript	2.89975	0.640507	1.69009	0.0586994	0.0476076	1.38597	1.323	0	1.49367	0	0.0629847	7.23235	0.31426	0	0.884867	0.884867	1.54e-11
ENST00000472553.1	ENSG00000138356.9	Series2_A549_Mock	Series2_A549_SARS_CoV_2	AOX1	protein_coding	retained_intron	2.89975	0.640507	1.69009	0.0586994	0.0476076	1.38597	0.0298857	0.0761338	0.0164159	0.0369073	0.0038213	-1.70517	0.0194791	0.111333	0.0098	-0.101533	0.184524
ENST00000485106.1	ENSG00000138356.9	Series2_A549_Mock	Series2_A549_SARS_CoV_2	AOX1	protein_coding	processed_transcript	2.89975	0.640507	1.69009	0.0586994	0.0476076	1.38597	0.401887	0	0	0	0	0	0.0753512	0	0	0	NA
ENST00000485965.1	ENSG00000138356.9	Series2_A549_Mock	Series2_A549_SARS_CoV_2	AOX1	protein_coding	retained_intron	2.89975	0.640507	1.69009	0.0586994	0.0476076	1.38597	0.0704984	0	0.0962376	0	0.0670497	3.40922	0.0232674	0	0.0557333	0.0557333	0.956895
ENST00000264370.5	ENSG00000138658.11	Series2_A549_Mock	Series2_A549_SARS_CoV_2	C4orf21	protein_coding	retained_intron	1.29339	1.59067	2.43582	0.28109	0.391951	0.611641	0.0189621	0.00159143	0.0731189	0.00159143	0.0357013	2.84212	0.0112898	0.000733333	0.027	0.0262667	0.577306
ENST00000445413.2	ENSG00000138658.11	Series2_A549_Mock	Series2_A549_SARS_CoV_2	C4orf21	protein_coding	nonsense_mediated_decay	1.29339	1.59067	2.43582	0.28109	0.391951	0.611641	0.0592286	0	0.784187	0	0.0646052	6.31141	0.0286857	0	0.340667	0.340667	4.01e-06
ENST00000502805.1	ENSG00000138658.11	Series2_A549_Mock	Series2_A549_SARS_CoV_2	C4orf21	protein_coding	nonsense_mediated_decay	1.29339	1.59067	2.43582	0.28109	0.391951	0.611641	0.0328818	0.0263297	0.118361	0.0263297	0.0778357	1.82098	0.0206857	0.0122667	0.0435	0.0312333	0.990543
ENST00000503172.1	ENSG00000138658.11	Series2_A549_Mock	Series2_A549_SARS_CoV_2	C4orf21	protein_coding	protein_coding	1.29339	1.59067	2.43582	0.28109	0.391951	0.611641	0.0515585	0.0705672	0.145729	0.0459349	0.0265822	0.950772	0.0237939	0.0375333	0.0597333	0.0222	0.993793
ENST00000505019.1	ENSG00000138658.11	Series2_A549_Mock	Series2_A549_SARS_CoV_2	C4orf21	protein_coding	protein_coding	1.29339	1.59067	2.43582	0.28109	0.391951	0.611641	0.90175	1.07591	0.854968	0.136026	0.179993	-0.328189	0.794092	0.693	0.352433	-0.340567	0.304311
ENST00000506675.1	ENSG00000138658.11	Series2_A549_Mock	Series2_A549_SARS_CoV_2	C4orf21	protein_coding	retained_intron	1.29339	1.59067	2.43582	0.28109	0.391951	0.611641	0.200835	0.405942	0.255156	0.150945	0.0844771	-0.64954	0.109782	0.249533	0.0992333	-0.1503	0.784268
ENST00000339093.3	ENSG00000142546.9	Series2_A549_Mock	Series2_A549_SARS_CoV_2	NOSIP	protein_coding	protein_coding	50.0308	49.9158	46.2594	1.55917	2.64553	-0.109725	9.06727	5.13558	21.8078	0.983045	0.234282	2.0841	0.165808	0.104267	0.474367	0.3701	8.58e-07
ENST00000391853.3	ENSG00000142546.9	Series2_A549_Mock	Series2_A549_SARS_CoV_2	NOSIP	protein_coding	protein_coding	50.0308	49.9158	46.2594	1.55917	2.64553	-0.109725	10.7033	12.3334	11.5832	4.53914	1.31207	-0.0904617	0.247657	0.242567	0.249467	0.0069	0.999374
ENST00000593345.1	ENSG00000142546.9	Series2_A549_Mock	Series2_A549_SARS_CoV_2	NOSIP	protein_coding	retained_intron	50.0308	49.9158	46.2594	1.55917	2.64553	-0.109725	0.69211	0.596461	0.619961	0.111713	0.152768	0.0548478	0.0206469	0.0119333	0.0132	0.00126667	0.999311
ENST00000596358.1	ENSG00000142546.9	Series2_A549_Mock	Series2_A549_SARS_CoV_2	NOSIP	protein_coding	protein_coding	50.0308	49.9158	46.2594	1.55917	2.64553	-0.109725	26.1741	29.429	7.94039	2.53701	1.11986	-1.88863	0.484912	0.592433	0.1703	-0.422133	1.84e-06
ENST00000598820.1	ENSG00000142546.9	Series2_A549_Mock	Series2_A549_SARS_CoV_2	NOSIP	protein_coding	retained_intron	50.0308	49.9158	46.2594	1.55917	2.64553	-0.109725	2.3134	1.62061	3.56497	0.298569	0.588731	1.13252	0.058149	0.0327333	0.0761667	0.0434333	0.0786049
ENST00000366992.3	ENSG00000143493.8	Series2_A549_Mock	Series2_A549_SARS_CoV_2	INTS7	protein_coding	protein_coding	8.00014	8.37862	11.5373	0.487953	0.539758	0.46105	0.736736	0	0.964249	0	0.964249	6.60622	0.0745306	0	0.0867333	0.0867333	1
ENST00000366993.3	ENSG00000143493.8	Series2_A549_Mock	Series2_A549_SARS_CoV_2	INTS7	protein_coding	protein_coding	8.00014	8.37862	11.5373	0.487953	0.539758	0.46105	0.800988	0	4.62645	0	2.35561	8.85688	0.0658612	0	0.388833	0.388833	0.636163
ENST00000366994.3	ENSG00000143493.8	Series2_A549_Mock	Series2_A549_SARS_CoV_2	INTS7	protein_coding	protein_coding	8.00014	8.37862	11.5373	0.487953	0.539758	0.46105	4.0828	7.7613	2.38186	0.281057	0.728071	-1.70002	0.487371	0.9301	0.201667	-0.728433	1.43e-06
ENST00000440600.2	ENSG00000143493.8	Series2_A549_Mock	Series2_A549_SARS_CoV_2	INTS7	protein_coding	protein_coding	8.00014	8.37862	11.5373	0.487953	0.539758	0.46105	0.170169	0	2.40478	0	2.40478	7.91575	0.0158143	0	0.2209	0.2209	1
ENST00000461212.1	ENSG00000143493.8	Series2_A549_Mock	Series2_A549_SARS_CoV_2	INTS7	protein_coding	processed_transcript	8.00014	8.37862	11.5373	0.487953	0.539758	0.46105	0.332741	0.17512	0.398468	0.0351944	0.139178	1.14177	0.0420224	0.0206	0.0336333	0.0130333	0.980478
ENST00000462910.1	ENSG00000143493.8	Series2_A549_Mock	Series2_A549_SARS_CoV_2	INTS7	protein_coding	processed_transcript	8.00014	8.37862	11.5373	0.487953	0.539758	0.46105	0.0981746	0.115832	0.101129	0.0554034	0.0529047	-0.179261	0.0112306	0.0137667	0.00843333	-0.00533333	0.993793
ENST00000469606.1	ENSG00000143493.8	Series2_A549_Mock	Series2_A549_SARS_CoV_2	INTS7	protein_coding	processed_transcript	8.00014	8.37862	11.5373	0.487953	0.539758	0.46105	1.73844	0.321111	0.582394	0.321111	0.582394	0.83924	0.298216	0.0349333	0.0535	0.0185667	0.997546
ENST00000350592.3	ENSG00000143612.14	Series2_A549_Mock	Series2_A549_SARS_CoV_2	C1orf43	protein_coding	protein_coding	120.808	133.574	118.557	3.70058	3.48298	-0.172041	8.93489	5.57654	5.47527	2.91794	1.46571	-0.0263923	0.0830796	0.0413333	0.0469667	0.00563333	0.994062
ENST00000362076.4	ENSG00000143612.14	Series2_A549_Mock	Series2_A549_SARS_CoV_2	C1orf43	protein_coding	protein_coding	120.808	133.574	118.557	3.70058	3.48298	-0.172041	13.7684	5.89834	15.0847	1.1914	1.33453	1.35322	0.121024	0.0447	0.1273	0.0826	0.0110767
ENST00000368518.1	ENSG00000143612.14	Series2_A549_Mock	Series2_A549_SARS_CoV_2	C1orf43	protein_coding	protein_coding	120.808	133.574	118.557	3.70058	3.48298	-0.172041	4.87191	8.01435	8.36739	0.0703587	0.403323	0.0621155	0.0422918	0.0601	0.0707667	0.0106667	0.939869
ENST00000368519.1	ENSG00000143612.14	Series2_A549_Mock	Series2_A549_SARS_CoV_2	C1orf43	protein_coding	protein_coding	120.808	133.574	118.557	3.70058	3.48298	-0.172041	38.1115	68.4366	8.7954	4.28848	0.851675	-2.95852	0.277671	0.5122	0.0747	-0.4375	8.95e-25
ENST00000368521.5	ENSG00000143612.14	Series2_A549_Mock	Series2_A549_SARS_CoV_2	C1orf43	protein_coding	protein_coding	120.808	133.574	118.557	3.70058	3.48298	-0.172041	53.13	43.4546	79.4422	1.95158	5.69703	0.870246	0.457453	0.325333	0.6686	0.343267	1.65e-09
ENST00000280560.8	ENSG00000150967.13	Series2_A549_Mock	Series2_A549_SARS_CoV_2	ABCB9	protein_coding	protein_coding	3.78984	3.39404	2.0491	0.683387	0.322289	-0.725235	0.415496	0.626165	0.528864	0.408576	0.17401	-0.23948	0.127637	0.2584	0.2446	-0.0138	0.993793
ENST00000344275.7	ENSG00000150967.13	Series2_A549_Mock	Series2_A549_SARS_CoV_2	ABCB9	protein_coding	protein_coding	3.78984	3.39404	2.0491	0.683387	0.322289	-0.725235	0.0962899	0	0.0285276	0	0.0285276	1.94589	0.0271857	0	0.0181	0.0181	0.993793
ENST00000346530.5	ENSG00000150967.13	Series2_A549_Mock	Series2_A549_SARS_CoV_2	ABCB9	protein_coding	protein_coding	3.78984	3.39404	2.0491	0.683387	0.322289	-0.725235	0.0801077	0	0.595791	0	0.180852	5.92075	0.0270673	0	0.3318	0.3318	0.00217702
ENST00000392439.3	ENSG00000150967.13	Series2_A549_Mock	Series2_A549_SARS_CoV_2	ABCB9	protein_coding	protein_coding	3.78984	3.39404	2.0491	0.683387	0.322289	-0.725235	0.0479395	0	0.0933634	0	0.0933634	3.36965	0.0112531	0	0.0350333	0.0350333	0.985273
ENST00000442028.2	ENSG00000150967.13	Series2_A549_Mock	Series2_A549_SARS_CoV_2	ABCB9	protein_coding	protein_coding	3.78984	3.39404	2.0491	0.683387	0.322289	-0.725235	0.214963	0.242872	0.0657673	0.124321	0.0329382	-1.73876	0.0679816	0.0697333	0.0382333	-0.0315	0.990355
ENST00000536976.1	ENSG00000150967.13	Series2_A549_Mock	Series2_A549_SARS_CoV_2	ABCB9	protein_coding	protein_coding	3.78984	3.39404	2.0491	0.683387	0.322289	-0.725235	0.0362685	0.0378723	0.0699358	0.0299925	0.0268238	0.739651	0.012798	0.0096	0.0363333	0.0267333	0.939869
ENST00000537276.1	ENSG00000150967.13	Series2_A549_Mock	Series2_A549_SARS_CoV_2	ABCB9	protein_coding	nonsense_mediated_decay	3.78984	3.39404	2.0491	0.683387	0.322289	-0.725235	0.0804711	0.0866204	0.00944691	0.0473817	0.00695572	-2.31279	0.0199429	0.0265333	0.0038	-0.0227333	0.840846
ENST00000538895.1	ENSG00000150967.13	Series2_A549_Mock	Series2_A549_SARS_CoV_2	ABCB9	protein_coding	retained_intron	3.78984	3.39404	2.0491	0.683387	0.322289	-0.725235	0.0970592	0.248415	0.0755607	0.148447	0.0260199	-1.59467	0.0269592	0.0622	0.0348	-0.0274	0.990968
ENST00000540285.1	ENSG00000150967.13	Series2_A549_Mock	Series2_A549_SARS_CoV_2	ABCB9	protein_coding	protein_coding	3.78984	3.39404	2.0491	0.683387	0.322289	-0.725235	0.234993	0	0.195272	0	0.195272	4.35946	0.0468286	0	0.0732667	0.0732667	0.989988
ENST00000540971.1	ENSG00000150967.13	Series2_A549_Mock	Series2_A549_SARS_CoV_2	ABCB9	protein_coding	protein_coding	3.78984	3.39404	2.0491	0.683387	0.322289	-0.725235	0.131624	0.125396	0.0637184	0.114089	0.0417441	-0.877085	0.0520857	0.0288	0.0330667	0.00426667	0.997216
ENST00000541424.1	ENSG00000150967.13	Series2_A549_Mock	Series2_A549_SARS_CoV_2	ABCB9	protein_coding	protein_coding	3.78984	3.39404	2.0491	0.683387	0.322289	-0.725235	0.0862989	0.123244	0.0471606	0.024703	0.0236097	-1.22097	0.0235347	0.0413667	0.0217333	-0.0196333	0.975954
ENST00000542448.1	ENSG00000150967.13	Series2_A549_Mock	Series2_A549_SARS_CoV_2	ABCB9	protein_coding	protein_coding	3.78984	3.39404	2.0491	0.683387	0.322289	-0.725235	0.0766714	0.0987188	0.0740172	0.059876	0.0416443	-0.371846	0.018002	0.0286333	0.0316667	0.00303333	1
ENST00000542678.1	ENSG00000150967.13	Series2_A549_Mock	Series2_A549_SARS_CoV_2	ABCB9	protein_coding	protein_coding	3.78984	3.39404	2.0491	0.683387	0.322289	-0.725235	1.57656	1.49301	0	0.779935	0	-7.23172	0.405996	0.391867	0	-0.391867	0.63601
ENST00000543935.1	ENSG00000150967.13	Series2_A549_Mock	Series2_A549_SARS_CoV_2	ABCB9	protein_coding	protein_coding	3.78984	3.39404	2.0491	0.683387	0.322289	-0.725235	0.0568233	0.029372	0.0654342	0.029372	0.0417775	0.93805	0.0145653	0.0133333	0.0316667	0.0183333	0.990968
ENST00000545373.1	ENSG00000150967.13	Series2_A549_Mock	Series2_A549_SARS_CoV_2	ABCB9	protein_coding	protein_coding	3.78984	3.39404	2.0491	0.683387	0.322289	-0.725235	0.109372	0.0175777	0.0462973	0.0100028	0.0331818	1.02956	0.0191367	0.00656667	0.0274	0.0208333	0.974096
ENST00000546077.1	ENSG00000150967.13	Series2_A549_Mock	Series2_A549_SARS_CoV_2	ABCB9	protein_coding	protein_coding	3.78984	3.39404	2.0491	0.683387	0.322289	-0.725235	0.0600616	0.020951	0.0347926	0.020951	0.0209791	0.533273	0.0199776	0.0095	0.0166667	0.00716667	0.993793
ENST00000546289.1	ENSG00000150967.13	Series2_A549_Mock	Series2_A549_SARS_CoV_2	ABCB9	protein_coding	protein_coding	3.78984	3.39404	2.0491	0.683387	0.322289	-0.725235	0.350643	0.243203	0.0250659	0.243203	0.0250659	-2.85216	0.0692959	0.0532333	0.0094	-0.0438333	1
ENST00000302640.8	ENSG00000150995.13	Series2_A549_Mock	Series2_A549_SARS_CoV_2	ITPR1	protein_coding	protein_coding	1.2265	1.36006	1.39128	0.0923207	0.0377384	0.0325099	0.0618648	0.0392738	0.00819427	0.0148196	0.0051486	-1.43734	0.0620687	0.0305667	0.006	-0.0245667	0.963312
ENST00000354582.6	ENSG00000150995.13	Series2_A549_Mock	Series2_A549_SARS_CoV_2	ITPR1	protein_coding	protein_coding	1.2265	1.36006	1.39128	0.0923207	0.0377384	0.0325099	0.802552	1.0822	0.0058814	0.0877206	0.00305101	-6.10376	0.672823	0.798633	0.00433333	-0.7943	1.59e-10
ENST00000423119.2	ENSG00000150995.13	Series2_A549_Mock	Series2_A549_SARS_CoV_2	ITPR1	protein_coding	protein_coding	1.2265	1.36006	1.39128	0.0923207	0.0377384	0.0325099	0.274529	0.169257	1.18042	0.0931888	0.0251184	2.73137	0.181069	0.120867	0.849267	0.7284	3.13e-06
ENST00000467545.1	ENSG00000150995.13	Series2_A549_Mock	Series2_A549_SARS_CoV_2	ITPR1	protein_coding	retained_intron	1.2265	1.36006	1.39128	0.0923207	0.0377384	0.0325099	0.016574	0.016896	0.0337772	0.0082134	0.025724	0.702786	0.0137042	0.0134	0.025	0.0116	1
ENST00000478515.1	ENSG00000150995.13	Series2_A549_Mock	Series2_A549_SARS_CoV_2	ITPR1	protein_coding	retained_intron	1.2265	1.36006	1.39128	0.0923207	0.0377384	0.0325099	0.0238078	0.0388997	0.0308428	0.0225895	0.0196681	-0.259745	0.0224583	0.0270667	0.0228	-0.00426667	1
ENST00000479831.1	ENSG00000150995.13	Series2_A549_Mock	Series2_A549_SARS_CoV_2	ITPR1	protein_coding	retained_intron	1.2265	1.36006	1.39128	0.0923207	0.0377384	0.0325099	0.00857749	0.00382121	0.029727	0.000601582	0.0267939	1.52324	0.0151958	0.00286667	0.0204667	0.0176	0.993793
ENST00000284881.4	ENSG00000154642.6	Series2_A549_Mock	Series2_A549_SARS_CoV_2	C21orf91	protein_coding	protein_coding	1.87385	0.98487	0.583666	0.0522601	0.0748838	-0.744856	1.33593	0.303137	0.448548	0.101149	0.0999695	0.550277	0.779208	0.3205	0.774233	0.453733	0.638452
ENST00000400558.3	ENSG00000154642.6	Series2_A549_Mock	Series2_A549_SARS_CoV_2	C21orf91	protein_coding	protein_coding	1.87385	0.98487	0.583666	0.0522601	0.0748838	-0.744856	0.390371	0.630484	0	0.149651	0	-6.00109	0.13278	0.629167	0	-0.629167	0.00016449
ENST00000400559.3	ENSG00000154642.6	Series2_A549_Mock	Series2_A549_SARS_CoV_2	C21orf91	protein_coding	protein_coding	1.87385	0.98487	0.583666	0.0522601	0.0748838	-0.744856	0.0718817	0	0.0781992	0	0.0781992	3.14077	0.0277204	0	0.1177	0.1177	0.989895
ENST00000482915.1	ENSG00000154642.6	Series2_A549_Mock	Series2_A549_SARS_CoV_2	C21orf91	protein_coding	retained_intron	1.87385	0.98487	0.583666	0.0522601	0.0748838	-0.744856	0.0429588	0.00729878	0.056919	0.00087858	0.0264521	1.95175	0.0413306	0.0074	0.108067	0.100667	0.727437
ENST00000493464.1	ENSG00000154642.6	Series2_A549_Mock	Series2_A549_SARS_CoV_2	C21orf91	protein_coding	processed_transcript	1.87385	0.98487	0.583666	0.0522601	0.0748838	-0.744856	0.0246583	0.0439496	0	0.0439496	0	-2.43161	0.0116265	0.0429	0	-0.0429	0.99362
ENST00000285689.3	ENSG00000155324.5	Series2_A549_Mock	Series2_A549_SARS_CoV_2	GRAMD3	protein_coding	protein_coding	5.45518	0.228289	0.420547	0.0267959	0.0331535	0.853457	3.54827	0.22588	0.152694	0.0247365	0.0197088	-0.535891	0.690376	0.991233	0.364667	-0.626567	0.00250142
ENST00000503702.1	ENSG00000155324.5	Series2_A549_Mock	Series2_A549_SARS_CoV_2	GRAMD3	protein_coding	processed_transcript	5.45518	0.228289	0.420547	0.0267959	0.0331535	0.853457	0.136903	0	0	0	0	0	0.0124978	0	0	0	NA
ENST00000504859.1	ENSG00000155324.5	Series2_A549_Mock	Series2_A549_SARS_CoV_2	GRAMD3	protein_coding	retained_intron	5.45518	0.228289	0.420547	0.0267959	0.0331535	0.853457	0.0484661	0	0.0753117	0	0.0672691	3.09274	0.0241911	0	0.205867	0.205867	0.992337
ENST00000505441.1	ENSG00000155324.5	Series2_A549_Mock	Series2_A549_SARS_CoV_2	GRAMD3	protein_coding	retained_intron	5.45518	0.228289	0.420547	0.0267959	0.0331535	0.853457	0.0224001	0.00240914	0.00133609	0.00240914	0.00133609	-0.13048	0.0205511	0.00876667	0.0028	-0.00596667	NA
ENST00000505720.1	ENSG00000155324.5	Series2_A549_Mock	Series2_A549_SARS_CoV_2	GRAMD3	protein_coding	processed_transcript	5.45518	0.228289	0.420547	0.0267959	0.0331535	0.853457	0.011706	0	0	0	0	0	0.0175778	0	0	0	NA
ENST00000506445.1	ENSG00000155324.5	Series2_A549_Mock	Series2_A549_SARS_CoV_2	GRAMD3	protein_coding	protein_coding	5.45518	0.228289	0.420547	0.0267959	0.0331535	0.853457	0.630074	0	0.191051	0	0.0955267	4.32949	0.134542	0	0.4263	0.4263	0.758512
ENST00000513978.1	ENSG00000155324.5	Series2_A549_Mock	Series2_A549_SARS_CoV_2	GRAMD3	protein_coding	nonsense_mediated_decay	5.45518	0.228289	0.420547	0.0267959	0.0331535	0.853457	0.273366	0	0	0	0	0	0.0189489	0	0	0	NA
ENST00000514932.1	ENSG00000155324.5	Series2_A549_Mock	Series2_A549_SARS_CoV_2	GRAMD3	protein_coding	processed_transcript	5.45518	0.228289	0.420547	0.0267959	0.0331535	0.853457	0.253775	0	0	0	0	0	0.0259044	0	0	0	NA
ENST00000544396.1	ENSG00000155324.5	Series2_A549_Mock	Series2_A549_SARS_CoV_2	GRAMD3	protein_coding	protein_coding	5.45518	0.228289	0.420547	0.0267959	0.0331535	0.853457	0.252989	0	0	0	0	0	0.02044	0	0	0	NA
ENST00000398598.3	ENSG00000157601.9	Series2_A549_Mock	Series2_A549_SARS_CoV_2	MX1	protein_coding	protein_coding	46.4057	0.427306	14.4904	0.030978	1.14032	5.05131	42.2883	0.105335	13.6127	0.105335	0.940521	6.88404	0.632831	0.215533	0.941067	0.725533	0.00683306
ENST00000398600.2	ENSG00000157601.9	Series2_A549_Mock	Series2_A549_SARS_CoV_2	MX1	protein_coding	protein_coding	46.4057	0.427306	14.4904	0.030978	1.14032	5.05131	1.45767	0.240254	0.163074	0.120128	0.0488716	-0.532005	0.286004	0.605967	0.0119	-0.594067	0.515421
ENST00000468506.1	ENSG00000157601.9	Series2_A549_Mock	Series2_A549_SARS_CoV_2	MX1	protein_coding	retained_intron	46.4057	0.427306	14.4904	0.030978	1.14032	5.05131	0.0540392	0.0574933	0.0831242	0.0574933	0.0831242	0.464412	0.0126612	0.117633	0.00513333	-0.1125	0.779714
ENST00000486275.1	ENSG00000157601.9	Series2_A549_Mock	Series2_A549_SARS_CoV_2	MX1	protein_coding	retained_intron	46.4057	0.427306	14.4904	0.030978	1.14032	5.05131	0.688387	0	0.155836	0	0.061927	4.05168	0.0360388	0	0.0104667	0.0104667	1
ENST00000288873.3	ENSG00000157992.8	Series2_A549_Mock	Series2_A549_SARS_CoV_2	KRTCAP3	protein_coding	protein_coding	11.2333	1.05859	0.789183	0.158621	0.0849357	-0.419114	2.41927	0	0.0491602	0	0.0491602	2.56463	0.115407	0	0.0513	0.0513	0.988729
ENST00000407293.1	ENSG00000157992.8	Series2_A549_Mock	Series2_A549_SARS_CoV_2	KRTCAP3	protein_coding	protein_coding	11.2333	1.05859	0.789183	0.158621	0.0849357	-0.419114	1.82684	0.324947	0	0.103956	0	-5.06586	0.147576	0.3593	0	-0.3593	0.0498028
ENST00000452499.1	ENSG00000157992.8	Series2_A549_Mock	Series2_A549_SARS_CoV_2	KRTCAP3	protein_coding	protein_coding	11.2333	1.05859	0.789183	0.158621	0.0849357	-0.419114	0.302091	0	0	0	0	0	0.01904	0	0	0	NA
ENST00000453171.1	ENSG00000157992.8	Series2_A549_Mock	Series2_A549_SARS_CoV_2	KRTCAP3	protein_coding	nonsense_mediated_decay	11.2333	1.05859	0.789183	0.158621	0.0849357	-0.419114	0.646529	0	0	0	0	0	0.0344089	0	0	0	NA
ENST00000464699.1	ENSG00000157992.8	Series2_A549_Mock	Series2_A549_SARS_CoV_2	KRTCAP3	protein_coding	retained_intron	11.2333	1.05859	0.789183	0.158621	0.0849357	-0.419114	1.0306	0.408189	0.239114	0.307538	0.135319	-0.747348	0.105484	0.377567	0.282533	-0.0950333	1
ENST00000494572.1	ENSG00000157992.8	Series2_A549_Mock	Series2_A549_SARS_CoV_2	KRTCAP3	protein_coding	retained_intron	11.2333	1.05859	0.789183	0.158621	0.0849357	-0.419114	2.86227	0.0722421	0.0875726	0.0722421	0.0875726	0.246598	0.302967	0.0584	0.0913667	0.0329667	1
ENST00000543753.1	ENSG00000157992.8	Series2_A549_Mock	Series2_A549_SARS_CoV_2	KRTCAP3	protein_coding	protein_coding	11.2333	1.05859	0.789183	0.158621	0.0849357	-0.419114	2.1457	0.253213	0.413336	0.253213	0.184114	0.68557	0.275127	0.204733	0.574833	0.3701	0.888978
ENST00000361028.1	ENSG00000158691.10	Series2_A549_Mock	Series2_A549_SARS_CoV_2	ZSCAN12	protein_coding	protein_coding	1.18909	0.838337	1.15364	0.018391	0.0363013	0.45593	0.519795	0.838337	0.262034	0.018391	0.0352256	-1.64085	0.51668	1	0.226233	-0.773767	4.98e-13
ENST00000396827.3	ENSG00000158691.10	Series2_A549_Mock	Series2_A549_SARS_CoV_2	ZSCAN12	protein_coding	protein_coding	1.18909	0.838337	1.15364	0.018391	0.0363013	0.45593	0.669293	0	0.891602	0	0.0288418	6.49442	0.48332	0	0.773767	0.773767	5.61e-13
ENST00000309383.1	ENSG00000160469.12	Series2_A549_Mock	Series2_A549_SARS_CoV_2	BRSK1	protein_coding	protein_coding	1.90353	1.29525	2.63148	0.228007	0.210433	1.01702	1.17697	0.971403	0.19467	0.141234	0.19467	-2.26155	0.670835	0.7623	0.0822667	-0.680033	0.0743691
ENST00000326848.7	ENSG00000160469.12	Series2_A549_Mock	Series2_A549_SARS_CoV_2	BRSK1	protein_coding	protein_coding	1.90353	1.29525	2.63148	0.228007	0.210433	1.01702	0.234541	0.0339074	1.18923	0.0229675	0.126064	4.7715	0.102256	0.0352333	0.4502	0.414967	2.87e-08
ENST00000585418.1	ENSG00000160469.12	Series2_A549_Mock	Series2_A549_SARS_CoV_2	BRSK1	protein_coding	protein_coding	1.90353	1.29525	2.63148	0.228007	0.210433	1.01702	0.260077	0	0.69854	0	0.3511	6.14678	0.0733535	0	0.253833	0.253833	0.743344
ENST00000586626.1	ENSG00000160469.12	Series2_A549_Mock	Series2_A549_SARS_CoV_2	BRSK1	protein_coding	retained_intron	1.90353	1.29525	2.63148	0.228007	0.210433	1.01702	0.0398564	0.031294	0.143798	0.031294	0.0400549	1.89703	0.0147488	0.0193333	0.0530333	0.0337	0.988953
ENST00000590333.1	ENSG00000160469.12	Series2_A549_Mock	Series2_A549_SARS_CoV_2	BRSK1	protein_coding	protein_coding	1.90353	1.29525	2.63148	0.228007	0.210433	1.01702	0.00683137	0	0	0	0	0	0.0106628	0	0	0	NA
ENST00000591774.1	ENSG00000160469.12	Series2_A549_Mock	Series2_A549_SARS_CoV_2	BRSK1	protein_coding	protein_coding	1.90353	1.29525	2.63148	0.228007	0.210433	1.01702	0.145171	0.222683	0.209138	0.0846781	0.0566673	-0.0865259	0.0982512	0.1582	0.0835333	-0.0746667	0.887225
ENST00000592539.2	ENSG00000160469.12	Series2_A549_Mock	Series2_A549_SARS_CoV_2	BRSK1	protein_coding	nonsense_mediated_decay	1.90353	1.29525	2.63148	0.228007	0.210433	1.01702	0.0304063	0	0.171448	0	0.104565	4.18148	0.0229047	0	0.0676333	0.0676333	0.928761
ENST00000299767.5	ENSG00000166598.8	Series2_A549_Mock	Series2_A549_SARS_CoV_2	HSP90B1	protein_coding	protein_coding	529.106	257.791	353.845	8.0534	24.3106	0.456901	327.883	229.976	166.548	6.93698	12.9812	-0.465522	0.657569	0.8923	0.4737	-0.4186	1.8e-14
ENST00000548462.1	ENSG00000166598.8	Series2_A549_Mock	Series2_A549_SARS_CoV_2	HSP90B1	protein_coding	retained_intron	529.106	257.791	353.845	8.0534	24.3106	0.456901	124.08	18.2867	163.777	2.52239	21.9918	3.16217	0.231267	0.0707	0.460433	0.389733	7.27e-16
ENST00000552051.1	ENSG00000166598.8	Series2_A549_Mock	Series2_A549_SARS_CoV_2	HSP90B1	protein_coding	retained_intron	529.106	257.791	353.845	8.0534	24.3106	0.456901	71.578	6.88519	17.2837	0.775537	1.56893	1.32658	0.0995551	0.0268667	0.0487	0.0218333	0.0476661
ENST00000300051.4	ENSG00000166816.9	Series2_A549_Mock	Series2_A549_SARS_CoV_2	LDHD	protein_coding	protein_coding	1.26249	1.31145	1.63119	0.206743	0.162161	0.312617	0.793478	1.2479	0.436027	0.158406	0.127564	-1.49581	0.734381	0.960033	0.258867	-0.701167	4.99e-08
ENST00000450168.2	ENSG00000166816.9	Series2_A549_Mock	Series2_A549_SARS_CoV_2	LDHD	protein_coding	protein_coding	1.26249	1.31145	1.63119	0.206743	0.162161	0.312617	0.399238	0	1.07961	0	0.0528052	6.76767	0.208526	0	0.673467	0.673467	3.49e-10
ENST00000568164.1	ENSG00000166816.9	Series2_A549_Mock	Series2_A549_SARS_CoV_2	LDHD	protein_coding	retained_intron	1.26249	1.31145	1.63119	0.206743	0.162161	0.312617	0.0451764	0.063558	0.0425083	0.0484492	0.0236547	-0.486337	0.0428326	0.0399667	0.0254667	-0.0145	0.990265
ENST00000569876.1	ENSG00000166816.9	Series2_A549_Mock	Series2_A549_SARS_CoV_2	LDHD	protein_coding	nonsense_mediated_decay	1.26249	1.31145	1.63119	0.206743	0.162161	0.312617	0.0245975	0	0.0730417	0	0.0429845	3.05384	0.0142674	0	0.0422667	0.0422667	0.747165
ENST00000265149.5	ENSG00000168769.8	Series2_A549_Mock	Series2_A549_SARS_CoV_2	TET2	protein_coding	nonsense_mediated_decay	2.10106	1.01329	1.11286	0.130578	0.0375555	0.133962	0.0653887	0.33379	0	0.33379	0	-5.10345	0.0279367	0.280533	0	-0.280533	0.982851
ENST00000305737.2	ENSG00000168769.8	Series2_A549_Mock	Series2_A549_SARS_CoV_2	TET2	protein_coding	protein_coding	2.10106	1.01329	1.11286	0.130578	0.0375555	0.133962	0.0216679	0	0	0	0	0	0.0248735	0	0	0	NA
ENST00000380013.4	ENSG00000168769.8	Series2_A549_Mock	Series2_A549_SARS_CoV_2	TET2	protein_coding	protein_coding	2.10106	1.01329	1.11286	0.130578	0.0375555	0.133962	1.1544	0	1.01747	0	0.0554413	6.68295	0.425308	0	0.914433	0.914433	3.05e-10
ENST00000394764.1	ENSG00000168769.8	Series2_A549_Mock	Series2_A549_SARS_CoV_2	TET2	protein_coding	protein_coding	2.10106	1.01329	1.11286	0.130578	0.0375555	0.133962	0.105094	0.168363	0.0254857	0.0670562	0.00338439	-2.32951	0.0421694	0.186467	0.0227333	-0.163733	0.675646
ENST00000413648.2	ENSG00000168769.8	Series2_A549_Mock	Series2_A549_SARS_CoV_2	TET2	protein_coding	protein_coding	2.10106	1.01329	1.11286	0.130578	0.0375555	0.133962	0.114281	0.0346298	0.0442399	0.0346298	0.0442399	0.281349	0.0379694	0.0291	0.0391	0.01	1
ENST00000505801.1	ENSG00000168769.8	Series2_A549_Mock	Series2_A549_SARS_CoV_2	TET2	protein_coding	retained_intron	2.10106	1.01329	1.11286	0.130578	0.0375555	0.133962	0.0211652	0.0194135	0.00155471	0.0123377	0.00155471	-1.348	0.0100224	0.0174	0.0015	-0.0159	0.90435
ENST00000513237.1	ENSG00000168769.8	Series2_A549_Mock	Series2_A549_SARS_CoV_2	TET2	protein_coding	protein_coding	2.10106	1.01329	1.11286	0.130578	0.0375555	0.133962	0.104134	0.0770404	0.0122031	0.033423	0.00400138	-1.97092	0.0449449	0.0840333	0.0112333	-0.0728	0.883732
ENST00000540549.1	ENSG00000168769.8	Series2_A549_Mock	Series2_A549_SARS_CoV_2	TET2	protein_coding	protein_coding	2.10106	1.01329	1.11286	0.130578	0.0375555	0.133962	0.51379	0.380054	0.0119066	0.198268	0.00425755	-4.15424	0.386073	0.4025	0.0109667	-0.391533	0.395757
ENST00000381538.3	ENSG00000170448.7	Series2_A549_Mock	Series2_A549_SARS_CoV_2	NFXL1	protein_coding	protein_coding	3.358	2.58611	2.60406	0.110244	0.235969	0.00993949	0.655622	1.05886	1.96675	0.465218	0.158778	0.887064	0.212157	0.401533	0.7703	0.368767	0.68706
ENST00000464756.2	ENSG00000170448.7	Series2_A549_Mock	Series2_A549_SARS_CoV_2	NFXL1	protein_coding	nonsense_mediated_decay	3.358	2.58611	2.60406	0.110244	0.235969	0.00993949	1.5045	0.020563	0	0.020563	0	-1.61179	0.446492	0.0084	0	-0.0084	0.992336
ENST00000502448.1	ENSG00000170448.7	Series2_A549_Mock	Series2_A549_SARS_CoV_2	NFXL1	protein_coding	retained_intron	3.358	2.58611	2.60406	0.110244	0.235969	0.00993949	0.519856	0.180223	0.0525503	0.11452	0.0259949	-1.60461	0.130761	0.0722	0.0222667	-0.0499333	0.990846
ENST00000507131.1	ENSG00000170448.7	Series2_A549_Mock	Series2_A549_SARS_CoV_2	NFXL1	protein_coding	retained_intron	3.358	2.58611	2.60406	0.110244	0.235969	0.00993949	0.0774722	0.220745	0.519897	0.220745	0.374399	1.19942	0.0276776	0.0787333	0.179033	0.1003	0.955845
ENST00000507489.1	ENSG00000170448.7	Series2_A549_Mock	Series2_A549_SARS_CoV_2	NFXL1	protein_coding	protein_coding	3.358	2.58611	2.60406	0.110244	0.235969	0.00993949	0.501901	1.03871	0.00921401	0.394095	0.00687222	-5.77031	0.151384	0.4124	0.004	-0.4084	0.00349331
ENST00000511452.1	ENSG00000170448.7	Series2_A549_Mock	Series2_A549_SARS_CoV_2	NFXL1	protein_coding	retained_intron	3.358	2.58611	2.60406	0.110244	0.235969	0.00993949	0.08224	0.0266818	0.0556494	0.0266818	0.0505168	0.839717	0.0270735	0.0106333	0.0244	0.0137667	1
ENST00000370205.5	ENSG00000172339.9	Series2_A549_Mock	Series2_A549_SARS_CoV_2	ALG14	protein_coding	protein_coding	1.48422	1.84809	1.55736	0.37739	0.56463	-0.24548	0.863494	0.741947	0.935236	0.0738639	0.0752176	0.330044	0.721155	0.445167	0.7681	0.322933	0.714406
ENST00000495856.1	ENSG00000172339.9	Series2_A549_Mock	Series2_A549_SARS_CoV_2	ALG14	protein_coding	processed_transcript	1.48422	1.84809	1.55736	0.37739	0.56463	-0.24548	0.275294	1.02496	0	0.359223	0	-6.69343	0.128555	0.523533	0	-0.523533	3.97e-08
ENST00000507727.2	ENSG00000172339.9	Series2_A549_Mock	Series2_A549_SARS_CoV_2	ALG14	protein_coding	processed_transcript	1.48422	1.84809	1.55736	0.37739	0.56463	-0.24548	0.345436	0.0811797	0.622124	0.0811797	0.622124	2.79342	0.150292	0.0313333	0.2319	0.200567	1
ENST00000340581.3	ENSG00000173698.13	Series2_A549_Mock	Series2_A549_SARS_CoV_2	GPR64	protein_coding	protein_coding	1.53153	2.27604	2.59871	0.20618	0.109653	0.190482	0.0815958	0.00372561	0	0.00372561	0	-0.456871	0.0177182	0.0014	0	-0.0014	NA
ENST00000357991.3	ENSG00000173698.13	Series2_A549_Mock	Series2_A549_SARS_CoV_2	GPR64	protein_coding	protein_coding	1.53153	2.27604	2.59871	0.20618	0.109653	0.190482	0.0720029	0.084089	0.134405	0.084089	0.0672028	0.618023	0.0371205	0.0316333	0.0503667	0.0187333	0.993793
ENST00000379869.3	ENSG00000173698.13	Series2_A549_Mock	Series2_A549_SARS_CoV_2	GPR64	protein_coding	protein_coding	1.53153	2.27604	2.59871	0.20618	0.109653	0.190482	0.0691752	0	0.857094	0	0.376787	6.43812	0.031075	0	0.319067	0.319067	0.0107584
ENST00000379873.2	ENSG00000173698.13	Series2_A549_Mock	Series2_A549_SARS_CoV_2	GPR64	protein_coding	protein_coding	1.53153	2.27604	2.59871	0.20618	0.109653	0.190482	0.551513	1.11743	0.481518	0.339006	0.0934821	-1.19773	0.256375	0.517333	0.187333	-0.33	0.727784
ENST00000379876.1	ENSG00000173698.13	Series2_A549_Mock	Series2_A549_SARS_CoV_2	GPR64	protein_coding	protein_coding	1.53153	2.27604	2.59871	0.20618	0.109653	0.190482	0.120107	0.798255	0.789528	0.561098	0.377363	-0.0156617	0.0548977	0.313067	0.316767	0.0037	1
ENST00000379878.3	ENSG00000173698.13	Series2_A549_Mock	Series2_A549_SARS_CoV_2	GPR64	protein_coding	protein_coding	1.53153	2.27604	2.59871	0.20618	0.109653	0.190482	0.598849	0.226609	0	0.226609	0	-4.56443	0.58685	0.116233	0	-0.116233	0.992337
ENST00000329517.6	ENSG00000185838.9	Series2_A549_Mock	Series2_A549_SARS_CoV_2	GNB1L	protein_coding	protein_coding	3.58163	4.35885	5.67397	0.0924827	0.823745	0.379645	0.511044	0.711636	0.564795	0.102177	0.0985143	-0.328222	0.329635	0.162633	0.1062	-0.0564333	0.936964
ENST00000403325.1	ENSG00000185838.9	Series2_A549_Mock	Series2_A549_SARS_CoV_2	GNB1L	protein_coding	protein_coding	3.58163	4.35885	5.67397	0.0924827	0.823745	0.379645	2.11087	3.17893	1.9226	0.48361	0.257448	-0.722524	0.492122	0.734	0.3543	-0.3797	0.373137
ENST00000453108.1	ENSG00000185838.9	Series2_A549_Mock	Series2_A549_SARS_CoV_2	GNB1L	protein_coding	protein_coding	3.58163	4.35885	5.67397	0.0924827	0.823745	0.379645	0.371843	0.25798	0.275589	0.25798	0.275589	0.091815	0.0463347	0.0569333	0.0379667	-0.0189667	0.998706
ENST00000460402.1	ENSG00000185838.9	Series2_A549_Mock	Series2_A549_SARS_CoV_2	GNB1L	protein_coding	processed_transcript	3.58163	4.35885	5.67397	0.0924827	0.823745	0.379645	0.255851	0	2.07078	0	0.75222	7.70098	0.0454408	0	0.345167	0.345167	1.63e-05
ENST00000481086.1	ENSG00000185838.9	Series2_A549_Mock	Series2_A549_SARS_CoV_2	GNB1L	protein_coding	processed_transcript	3.58163	4.35885	5.67397	0.0924827	0.823745	0.379645	0.329793	0.210312	0.840205	0.210312	0.107275	1.94826	0.0860122	0.0464	0.156367	0.109967	0.693502
ENST00000293748.5	ENSG00000197283.8	Series2_A549_Mock	Series2_A549_SARS_CoV_2	SYNGAP1	protein_coding	protein_coding	1.27354	1.6897	1.24367	0.574805	0.0597182	-0.439122	0.0112436	0	0	0	0	0	0.0243521	0	0	0	NA
ENST00000418600.2	ENSG00000197283.8	Series2_A549_Mock	Series2_A549_SARS_CoV_2	SYNGAP1	protein_coding	protein_coding	1.27354	1.6897	1.24367	0.574805	0.0597182	-0.439122	0.344336	0.438428	0.0144507	0.222209	0.0089636	-4.19693	0.340977	0.391967	0.0115667	-0.3804	0.677713
ENST00000428982.2	ENSG00000197283.8	Series2_A549_Mock	Series2_A549_SARS_CoV_2	SYNGAP1	protein_coding	protein_coding	1.27354	1.6897	1.24367	0.574805	0.0597182	-0.439122	0.0878024	0.315547	0.187383	0.315547	0.0294378	-0.721863	0.0621188	0.111333	0.1533	0.0419667	0.962252
ENST00000449372.2	ENSG00000197283.8	Series2_A549_Mock	Series2_A549_SARS_CoV_2	SYNGAP1	protein_coding	protein_coding	1.27354	1.6897	1.24367	0.574805	0.0597182	-0.439122	0.201776	0.0748636	0.574874	0.00614094	0.156947	2.78491	0.147923	0.0514667	0.453867	0.4024	0.00812506
ENST00000479510.1	ENSG00000197283.8	Series2_A549_Mock	Series2_A549_SARS_CoV_2	SYNGAP1	protein_coding	retained_intron	1.27354	1.6897	1.24367	0.574805	0.0597182	-0.439122	0.0235558	0	0	0	0	0	0.0164313	0	0	0	NA
ENST00000486399.1	ENSG00000197283.8	Series2_A549_Mock	Series2_A549_SARS_CoV_2	SYNGAP1	protein_coding	processed_transcript	1.27354	1.6897	1.24367	0.574805	0.0597182	-0.439122	0.0981871	0.213374	0.0965549	0.0661255	0.0410454	-1.06787	0.0741958	0.140767	0.0750667	-0.0657	0.968688
ENST00000495633.1	ENSG00000197283.8	Series2_A549_Mock	Series2_A549_SARS_CoV_2	SYNGAP1	protein_coding	processed_transcript	1.27354	1.6897	1.24367	0.574805	0.0597182	-0.439122	0.414193	0.628953	0.121533	0.436406	0.0382208	-2.28028	0.269985	0.289167	0.0964333	-0.192733	0.812876
ENST00000496374.1	ENSG00000197283.8	Series2_A549_Mock	Series2_A549_SARS_CoV_2	SYNGAP1	protein_coding	processed_transcript	1.27354	1.6897	1.24367	0.574805	0.0597182	-0.439122	0.0853763	0.018538	0.245698	0.018538	0.116803	3.16349	0.0568208	0.0153333	0.2072	0.191867	0.662372
ENST00000355085.3	ENSG00000197405.3	Series2_A549_Mock	Series2_A549_SARS_CoV_2	C5AR1	protein_coding	protein_coding	1.10185	0.526123	1.21864	0.19746	0.231534	1.19642	0.537597	0.450202	0.315585	0.144613	0.0389873	-0.499237	0.588447	0.909633	0.290633	-0.619	0.0777694
ENST00000594787.1	ENSG00000197405.3	Series2_A549_Mock	Series2_A549_SARS_CoV_2	C5AR1	protein_coding	protein_coding	1.10185	0.526123	1.21864	0.19746	0.231534	1.19642	0.298754	0.0759202	0.269265	0.0759202	0.145099	1.70057	0.266143	0.0903667	0.2061	0.115733	0.993793
ENST00000595501.1	ENSG00000197405.3	Series2_A549_Mock	Series2_A549_SARS_CoV_2	C5AR1	protein_coding	processed_transcript	1.10185	0.526123	1.21864	0.19746	0.231534	1.19642	0.265503	0	0.633786	0	0.234431	6.00851	0.145408	0	0.503233	0.503233	0.00669541
ENST00000388759.3	ENSG00000197885.6	Series2_A549_Mock	Series2_A549_SARS_CoV_2	NKIRAS1	protein_coding	protein_coding	5.45024	3.41868	5.6891	0.215118	0.760225	0.733079	0.439448	0.0629719	0.998568	0.0561744	0.560182	3.78882	0.0873551	0.0168333	0.211833	0.195	0.742574
ENST00000412028.1	ENSG00000197885.6	Series2_A549_Mock	Series2_A549_SARS_CoV_2	NKIRAS1	protein_coding	protein_coding	5.45024	3.41868	5.6891	0.215118	0.760225	0.733079	0.185826	0.0527655	0.0496646	0.013034	0.0496646	-0.0730979	0.0323347	0.0153667	0.0072	-0.00816667	0.960141
ENST00000415901.2	ENSG00000197885.6	Series2_A549_Mock	Series2_A549_SARS_CoV_2	NKIRAS1	protein_coding	protein_coding	5.45024	3.41868	5.6891	0.215118	0.760225	0.733079	0.160351	0	0	0	0	0	0.0284959	0	0	0	NA
ENST00000416026.2	ENSG00000197885.6	Series2_A549_Mock	Series2_A549_SARS_CoV_2	NKIRAS1	protein_coding	protein_coding	5.45024	3.41868	5.6891	0.215118	0.760225	0.733079	0.684001	0	2.14323	0	0.551613	7.75036	0.091151	0	0.366933	0.366933	8.22e-09
ENST00000421515.2	ENSG00000197885.6	Series2_A549_Mock	Series2_A549_SARS_CoV_2	NKIRAS1	protein_coding	protein_coding	5.45024	3.41868	5.6891	0.215118	0.760225	0.733079	0.0540926	0.0365322	0.049813	0.0365322	0.0278873	0.362231	0.0116939	0.0119333	0.0100667	-0.00186667	1
ENST00000425478.2	ENSG00000197885.6	Series2_A549_Mock	Series2_A549_SARS_CoV_2	NKIRAS1	protein_coding	protein_coding	5.45024	3.41868	5.6891	0.215118	0.760225	0.733079	3.83986	3.24916	2.41029	0.182055	0.894408	-0.429321	0.709288	0.951333	0.398033	-0.5533	1.8e-05
ENST00000443659.2	ENSG00000197885.6	Series2_A549_Mock	Series2_A549_SARS_CoV_2	NKIRAS1	protein_coding	protein_coding	5.45024	3.41868	5.6891	0.215118	0.760225	0.733079	0.0798019	0.0172515	0.037537	0.0172515	0.0189768	0.802716	0.0382571	0.00453333	0.00596667	0.00143333	1
ENST00000356260.5	ENSG00000198301.7	Series2_A549_Mock	Series2_A549_SARS_CoV_2	SDAD1	protein_coding	protein_coding	10.6697	5.26274	6.95797	0.444559	0.562457	0.402186	6.65863	4.56095	2.52985	0.117392	0.372947	-0.84775	0.621831	0.875767	0.3766	-0.499167	0.0306864
ENST00000395710.1	ENSG00000198301.7	Series2_A549_Mock	Series2_A549_SARS_CoV_2	SDAD1	protein_coding	nonsense_mediated_decay	10.6697	5.26274	6.95797	0.444559	0.562457	0.402186	3.87159	0.701794	4.21056	0.327922	0.860707	2.5679	0.362445	0.124233	0.593633	0.4694	0.030711
ENST00000357115.3	ENSG00000198589.6	Series2_A549_Mock	Series2_A549_SARS_CoV_2	LRBA	protein_coding	protein_coding	9.10158	5.31791	4.56747	0.252471	0.4431	-0.219017	1.03667	0	0.154882	0	0.139938	4.04336	0.085702	0	0.0343333	0.0343333	0.953262
ENST00000503716.1	ENSG00000198589.6	Series2_A549_Mock	Series2_A549_SARS_CoV_2	LRBA	protein_coding	processed_transcript	9.10158	5.31791	4.56747	0.252471	0.4431	-0.219017	0.694675	0.0316416	0.133586	0.00638724	0.0901354	1.78581	0.0660306	0.00606667	0.0292	0.0231333	0.881987
ENST00000507224.1	ENSG00000198589.6	Series2_A549_Mock	Series2_A549_SARS_CoV_2	LRBA	protein_coding	protein_coding	9.10158	5.31791	4.56747	0.252471	0.4431	-0.219017	1.01905	1.46186	0.938298	0.500766	0.386352	-0.634225	0.101814	0.2674	0.192733	-0.0746667	0.993793
ENST00000509835.1	ENSG00000198589.6	Series2_A549_Mock	Series2_A549_SARS_CoV_2	LRBA	protein_coding	protein_coding	9.10158	5.31791	4.56747	0.252471	0.4431	-0.219017	3.24961	3.37319	0.971755	0.248222	0.278306	-1.78495	0.301322	0.635067	0.204933	-0.430133	0.000443623
ENST00000510157.1	ENSG00000198589.6	Series2_A549_Mock	Series2_A549_SARS_CoV_2	LRBA	protein_coding	retained_intron	9.10158	5.31791	4.56747	0.252471	0.4431	-0.219017	0.355405	0.0430533	0.0182351	0.00944487	0.00156065	-0.909953	0.0348041	0.0083	0.00406667	-0.00423333	0.993793
ENST00000515096.1	ENSG00000198589.6	Series2_A549_Mock	Series2_A549_SARS_CoV_2	LRBA	protein_coding	retained_intron	9.10158	5.31791	4.56747	0.252471	0.4431	-0.219017	0.405565	0.0195021	0.00766579	0.0101442	0.00177477	-0.739859	0.0511143	0.00383333	0.0017	-0.00213333	0.94607
ENST00000535741.1	ENSG00000198589.6	Series2_A549_Mock	Series2_A549_SARS_CoV_2	LRBA	protein_coding	protein_coding	9.10158	5.31791	4.56747	0.252471	0.4431	-0.219017	2.27518	0.38484	2.32704	0.318682	0.345941	2.56534	0.351333	0.0786333	0.529967	0.451333	0.157011
ENST00000393361.3	ENSG00000213300.4	Series2_A549_Mock	Series2_A549_SARS_CoV_2	HNRNPA3P6	pseudogene	processed_pseudogene	3.18547	0.829027	3.82726	0.362652	0.342818	2.19329	0.292209	0.829027	0.00256142	0.362652	0.000363276	-6.06165	0.371931	1	0.000666667	-0.999333	3.29e-11
ENST00000472163.1	ENSG00000213300.4	Series2_A549_Mock	Series2_A549_SARS_CoV_2	HNRNPA3P6	pseudogene	processed_pseudogene	3.18547	0.829027	3.82726	0.362652	0.342818	2.19329	2.89326	0	3.8247	0	0.343156	8.58297	0.628069	0	0.999333	0.999333	9.62e-12
ENST00000346498.2	ENSG00000214050.3	Series2_A549_Mock	Series2_A549_SARS_CoV_2	FBXO16	protein_coding	protein_coding	3.72264	2.24984	3.54666	0.261177	0.57028	0.654301	0.908692	0.052313	1.60518	0.052313	0.531677	4.69602	0.242476	0.0250333	0.5116	0.486567	0.151594
ENST00000380254.2	ENSG00000214050.3	Series2_A549_Mock	Series2_A549_SARS_CoV_2	FBXO16	protein_coding	protein_coding	3.72264	2.24984	3.54666	0.261177	0.57028	0.654301	1.29471	1.2685	0.0382516	0.156092	0.0230536	-4.72774	0.374404	0.580167	0.0107	-0.569467	1.26e-07
ENST00000517436.1	ENSG00000214050.3	Series2_A549_Mock	Series2_A549_SARS_CoV_2	FBXO16	protein_coding	processed_transcript	3.72264	2.24984	3.54666	0.261177	0.57028	0.654301	0.0858765	0.0534212	0.00718894	0.0534212	0.00718894	-1.88348	0.0223306	0.0193667	0.00153333	-0.0178333	0.937974
ENST00000517673.1	ENSG00000214050.3	Series2_A549_Mock	Series2_A549_SARS_CoV_2	FBXO16	protein_coding	protein_coding	3.72264	2.24984	3.54666	0.261177	0.57028	0.654301	0.179636	0	0	0	0	0	0.0231918	0	0	0	NA
ENST00000518016.1	ENSG00000214050.3	Series2_A549_Mock	Series2_A549_SARS_CoV_2	FBXO16	protein_coding	retained_intron	3.72264	2.24984	3.54666	0.261177	0.57028	0.654301	0.0810558	0.0726118	0.0735489	0.0443546	0.0501553	0.0162733	0.0218612	0.0362	0.0174	-0.0188	0.99362
ENST00000519471.2	ENSG00000214050.3	Series2_A549_Mock	Series2_A549_SARS_CoV_2	FBXO16	protein_coding	protein_coding	3.72264	2.24984	3.54666	0.261177	0.57028	0.654301	0.41994	0.264629	0.270068	0.103873	0.0946445	0.0282938	0.0965816	0.111567	0.0832333	-0.0283333	0.982041
ENST00000520481.1	ENSG00000214050.3	Series2_A549_Mock	Series2_A549_SARS_CoV_2	FBXO16	protein_coding	retained_intron	3.72264	2.24984	3.54666	0.261177	0.57028	0.654301	0.134095	0.205341	0.138655	0.126612	0.05498	-0.534649	0.0385592	0.0936	0.0432667	-0.0503333	0.978689
ENST00000521548.1	ENSG00000214050.3	Series2_A549_Mock	Series2_A549_SARS_CoV_2	FBXO16	protein_coding	nonsense_mediated_decay	3.72264	2.24984	3.54666	0.261177	0.57028	0.654301	0.583122	0.333023	1.41257	0.188609	1.02599	2.05212	0.171045	0.134067	0.331867	0.1978	0.987426
ENST00000426282.2	ENSG00000226328.2	Series2_A549_Mock	Series2_A549_SARS_CoV_2	CTA-217C2.1	lincRNA	lincRNA	4.41099	1.17733	2.22328	0.221051	0.209074	0.911438	2.984	1.10877	1.13681	0.158725	0.0933232	0.0357132	0.738737	0.9559	0.513333	-0.442567	1e-05
ENST00000609284.1	ENSG00000226328.2	Series2_A549_Mock	Series2_A549_SARS_CoV_2	CTA-217C2.1	lincRNA	lincRNA	4.41099	1.17733	2.22328	0.221051	0.209074	0.911438	1.39023	0.0528064	1.06774	0.0528064	0.132048	4.10095	0.251908	0.0326	0.478067	0.445467	1.16e-05
ENST00000344279.6	ENSG00000235109.3	Series2_A549_Mock	Series2_A549_SARS_CoV_2	ZSCAN31	protein_coding	protein_coding	10.3484	1.2574	1.53537	0.0560303	0.0743931	0.286081	0.695238	0.0923337	0.892191	0.0923337	0.164237	3.14015	0.118147	0.0688333	0.593633	0.5248	0.190374
ENST00000396838.2	ENSG00000235109.3	Series2_A549_Mock	Series2_A549_SARS_CoV_2	ZSCAN31	protein_coding	protein_coding	10.3484	1.2574	1.53537	0.0560303	0.0743931	0.286081	0.660932	0	0	0	0	0	0.0474102	0	0	0	NA
ENST00000414429.1	ENSG00000235109.3	Series2_A549_Mock	Series2_A549_SARS_CoV_2	ZSCAN31	protein_coding	protein_coding	10.3484	1.2574	1.53537	0.0560303	0.0743931	0.286081	0.432282	0.0288691	0.0388637	0.0149164	0.0388637	0.33014	0.209145	0.0221	0.0251	0.003	0.994336
ENST00000414431.1	ENSG00000235109.3	Series2_A549_Mock	Series2_A549_SARS_CoV_2	ZSCAN31	protein_coding	protein_coding	10.3484	1.2574	1.53537	0.0560303	0.0743931	0.286081	0.0558716	0.00251147	0	0.00251147	0	-0.323251	0.0173306	0.00186667	0	-0.00186667	NA
ENST00000426434.1	ENSG00000235109.3	Series2_A549_Mock	Series2_A549_SARS_CoV_2	ZSCAN31	protein_coding	protein_coding	10.3484	1.2574	1.53537	0.0560303	0.0743931	0.286081	2.6849	0	0	0	0	0	0.0609551	0	0	0	NA
ENST00000434036.1	ENSG00000235109.3	Series2_A549_Mock	Series2_A549_SARS_CoV_2	ZSCAN31	protein_coding	protein_coding	10.3484	1.2574	1.53537	0.0560303	0.0743931	0.286081	0.531843	0	0	0	0	0	0.0147347	0	0	0	NA
ENST00000435857.1	ENSG00000235109.3	Series2_A549_Mock	Series2_A549_SARS_CoV_2	ZSCAN31	protein_coding	protein_coding	10.3484	1.2574	1.53537	0.0560303	0.0743931	0.286081	0.24288	0.422266	0.23264	0.21383	0.0882241	-0.833104	0.109508	0.343233	0.1477	-0.195533	0.98959
ENST00000439158.1	ENSG00000235109.3	Series2_A549_Mock	Series2_A549_SARS_CoV_2	ZSCAN31	protein_coding	protein_coding	10.3484	1.2574	1.53537	0.0560303	0.0743931	0.286081	1.76163	0.500769	0.0381314	0.107716	0.0214677	-3.40762	0.210908	0.4006	0.0255333	-0.375067	0.00126477
ENST00000439628.1	ENSG00000235109.3	Series2_A549_Mock	Series2_A549_SARS_CoV_2	ZSCAN31	protein_coding	protein_coding	10.3484	1.2574	1.53537	0.0560303	0.0743931	0.286081	2.1391	0.111359	0.063128	0.0656918	0.0315973	-0.730789	0.0662551	0.0857333	0.0416667	-0.0440667	0.993793
ENST00000446222.1	ENSG00000235109.3	Series2_A549_Mock	Series2_A549_SARS_CoV_2	ZSCAN31	protein_coding	protein_coding	10.3484	1.2574	1.53537	0.0560303	0.0743931	0.286081	0.327485	0	0	0	0	0	0.0219837	0	0	0	NA
ENST00000446474.1	ENSG00000235109.3	Series2_A549_Mock	Series2_A549_SARS_CoV_2	ZSCAN31	protein_coding	protein_coding	10.3484	1.2574	1.53537	0.0560303	0.0743931	0.286081	0.162233	0	0.103497	0	0.103497	3.50458	0.0454347	0	0.0624667	0.0624667	0.993793
ENST00000447021.1	ENSG00000235109.3	Series2_A549_Mock	Series2_A549_SARS_CoV_2	ZSCAN31	protein_coding	protein_coding	10.3484	1.2574	1.53537	0.0560303	0.0743931	0.286081	0.109847	0.0992912	0	0.0992912	0	-3.4501	0.0219367	0.0776	0	-0.0776	0.981947
ENST00000453745.1	ENSG00000235109.3	Series2_A549_Mock	Series2_A549_SARS_CoV_2	ZSCAN31	protein_coding	protein_coding	10.3484	1.2574	1.53537	0.0560303	0.0743931	0.286081	0.0314023	0	0.102861	0	0.099247	3.49647	0.0154673	0	0.0623667	0.0623667	0.993793
ENST00000476001.1	ENSG00000235109.3	Series2_A549_Mock	Series2_A549_SARS_CoV_2	ZSCAN31	protein_coding	processed_transcript	10.3484	1.2574	1.53537	0.0560303	0.0743931	0.286081	0.175915	0	0.00818879	0	0.00818879	0.86305	0.0180571	0	0.0053	0.0053	1
ENST00000442385.1	ENSG00000237276.4	Series2_A549_Mock	Series2_A549_SARS_CoV_2	ANO7P1	pseudogene	processed_transcript	2.88192	0.625461	1.16326	0.312753	0.309251	0.884642	1.30102	0	0.551005	0	0.173722	5.80994	0.393644	0	0.475433	0.475433	0.00327286
ENST00000475369.1	ENSG00000237276.4	Series2_A549_Mock	Series2_A549_SARS_CoV_2	ANO7P1	pseudogene	processed_transcript	2.88192	0.625461	1.16326	0.312753	0.309251	0.884642	1.53826	0.563946	0.538217	0.286294	0.194233	-0.0661659	0.574551	0.9023	0.434867	-0.467433	0.290251
ENST00000602586.1	ENSG00000237276.4	Series2_A549_Mock	Series2_A549_SARS_CoV_2	ANO7P1	pseudogene	transcribed_unprocessed_pseudogene	2.88192	0.625461	1.16326	0.312753	0.309251	0.884642	0.0426391	0.0615154	0.074033	0.0615154	0.03723	0.232701	0.0318023	0.0977	0.0897	-0.008	0.998687
ENST00000422059.1	ENSG00000237686.2	Series2_A549_Mock	Series2_A549_SARS_CoV_2	RP5-1120P11.1	antisense	antisense	1.15381	0.618152	1.3733	0.0471212	0.151857	1.13893	1.08195	0.618152	0.88524	0.0471212	0.0440685	0.511161	0.950432	1	0.6643	-0.3357	0.0227355
ENST00000607590.1	ENSG00000237686.2	Series2_A549_Mock	Series2_A549_SARS_CoV_2	RP5-1120P11.1	antisense	antisense	1.15381	0.618152	1.3733	0.0471212	0.151857	1.13893	0.0718564	0	0.488064	0	0.179153	5.63826	0.0495681	0	0.3357	0.3357	0.0246516
ENST00000361355.4	ENSG00000240038.2	Series2_A549_Mock	Series2_A549_SARS_CoV_2	AMY2B	protein_coding	protein_coding	1.00687	0.197864	0.288067	0.0823847	0.0815878	0.519998	0.762817	0.0514307	0.27395	0.0514307	0.0950573	2.20861	0.614079	0.147333	0.8911	0.743767	0.0210684
ENST00000453959.1	ENSG00000240038.2	Series2_A549_Mock	Series2_A549_SARS_CoV_2	AMY2B	protein_coding	protein_coding	1.00687	0.197864	0.288067	0.0823847	0.0815878	0.519998	0.0794219	0.0848145	0	0.0468204	0	-3.24511	0.0835583	0.389533	0	-0.389533	0.791962
ENST00000462971.1	ENSG00000240038.2	Series2_A549_Mock	Series2_A549_SARS_CoV_2	AMY2B	protein_coding	processed_transcript	1.00687	0.197864	0.288067	0.0823847	0.0815878	0.519998	0.0156189	0.000374588	0.000256486	0.000374588	0.000204245	-0.0165175	0.0149896	0.00106667	0.00183333	0.000766667	NA
ENST00000477657.1	ENSG00000240038.2	Series2_A549_Mock	Series2_A549_SARS_CoV_2	AMY2B	protein_coding	nonsense_mediated_decay	1.00687	0.197864	0.288067	0.0823847	0.0815878	0.519998	0.0302963	0.0335911	0	0.0335911	0	-2.12403	0.0464104	0.0962333	0	-0.0962333	0.917585
ENST00000481821.1	ENSG00000240038.2	Series2_A549_Mock	Series2_A549_SARS_CoV_2	AMY2B	protein_coding	processed_transcript	1.00687	0.197864	0.288067	0.0823847	0.0815878	0.519998	0.0649394	0	0.000222551	0	0.000222551	0.0317552	0.0569542	0	0.000566667	0.000566667	NA
ENST00000491397.1	ENSG00000240038.2	Series2_A549_Mock	Series2_A549_SARS_CoV_2	AMY2B	protein_coding	processed_transcript	1.00687	0.197864	0.288067	0.0823847	0.0815878	0.519998	0.0389818	0.027653	0.013638	0.0195924	0.013638	-0.671656	0.177627	0.3658	0.1065	-0.2593	0.994336
ENST00000374127.3	ENSG00000243251.4	Series2_A549_Mock	Series2_A549_SARS_CoV_2	PGBD3	protein_coding	protein_coding	1.25317	0.944408	0.520248	0.0552821	0.0729236	-0.84794	0.234677	0	0.0480897	0	0.0342447	2.53828	0.149747	0	0.117533	0.117533	0.867157
ENST00000508005.2	ENSG00000243251.4	Series2_A549_Mock	Series2_A549_SARS_CoV_2	PGBD3	protein_coding	protein_coding	1.25317	0.944408	0.520248	0.0552821	0.0729236	-0.84794	0.437209	0.944408	0.0236005	0.0552821	0.0122596	-4.82805	0.352798	1	0.0437	-0.9563	2.47e-11
ENST00000603152.1	ENSG00000243251.4	Series2_A549_Mock	Series2_A549_SARS_CoV_2	PGBD3	protein_coding	protein_coding	1.25317	0.944408	0.520248	0.0552821	0.0729236	-0.84794	0.581288	0	0.448557	0	0.10054	5.51903	0.497453	0	0.838767	0.838767	0.00100406
ENST00000440757.2	ENSG00000249884.4	Series2_A549_Mock	Series2_A549_SARS_CoV_2	RNF103-CHMP3	protein_coding	protein_coding	2.46829	1.06604	5.22197	0.217183	2.01046	2.28162	1.97938	0	4.86825	0	2.17101	8.93022	0.448137	0	0.817633	0.817633	0.00624842
ENST00000604011.1	ENSG00000249884.4	Series2_A549_Mock	Series2_A549_SARS_CoV_2	RNF103-CHMP3	protein_coding	protein_coding	2.46829	1.06604	5.22197	0.217183	2.01046	2.28162	0.48891	1.06604	0.35372	0.217183	0.171224	-1.56483	0.551863	1	0.182367	-0.817633	0.00643627
ENST00000419895.3	ENSG00000250303.2	Series2_A549_Mock	Series2_A549_SARS_CoV_2	RP11-356J5.12	processed_transcript	processed_transcript	1.40206	0.739473	1.1535	0.11436	0.217582	0.634522	0.447177	0.548064	0.31005	0.0585456	0.056323	-0.802132	0.430991	0.786467	0.298933	-0.487533	0.457223
ENST00000504610.2	ENSG00000250303.2	Series2_A549_Mock	Series2_A549_SARS_CoV_2	RP11-356J5.12	processed_transcript	processed_transcript	1.40206	0.739473	1.1535	0.11436	0.217582	0.634522	0.0977554	0.0423105	0.0095263	0.0277769	0.0095263	-1.42168	0.0768326	0.0536333	0.00603333	-0.0476	0.875518
ENST00000527511.1	ENSG00000250303.2	Series2_A549_Mock	Series2_A549_SARS_CoV_2	RP11-356J5.12	processed_transcript	processed_transcript	1.40206	0.739473	1.1535	0.11436	0.217582	0.634522	0.0505328	0	0.12102	0	0.106034	3.71171	0.0281304	0	0.132967	0.132967	0.988725
ENST00000529938.1	ENSG00000250303.2	Series2_A549_Mock	Series2_A549_SARS_CoV_2	RP11-356J5.12	processed_transcript	processed_transcript	1.40206	0.739473	1.1535	0.11436	0.217582	0.634522	0.382928	0.00530029	0.381847	0.00530029	0.0951631	4.67866	0.229996	0.0057	0.324167	0.318467	0.00110601
ENST00000532168.1	ENSG00000250303.2	Series2_A549_Mock	Series2_A549_SARS_CoV_2	RP11-356J5.12	processed_transcript	processed_transcript	1.40206	0.739473	1.1535	0.11436	0.217582	0.634522	0.423662	0.143799	0.331057	0.143799	0.223968	1.14897	0.234057	0.154233	0.237867	0.0836333	0.993793
ENST00000534336.1	ENSG00000251562.3	Series2_A549_Mock	Series2_A549_SARS_CoV_2	MALAT1	lincRNA	lincRNA	65.2265	33.3742	25.1633	10.8151	4.93002	-0.407271	42.847	3.98831	23.5101	3.98831	4.60146	2.55643	0.582596	0.0728333	0.934433	0.8616	0.0112477
ENST00000544868.1	ENSG00000251562.3	Series2_A549_Mock	Series2_A549_SARS_CoV_2	MALAT1	lincRNA	lincRNA	65.2265	33.3742	25.1633	10.8151	4.93002	-0.407271	22.2319	29.3783	1.61893	6.89024	0.344826	-4.17324	0.412051	0.927033	0.0646	-0.862433	0.0112477
ENST00000309032.3	ENSG00000002330.9	Series5_A549_Mock	Series5_A549_SARS_CoV_2	BAD	protein_coding	protein_coding	44.0203	40.757	28.7265	2.31852	0.343028	-0.504515	27.9877	15.1878	21.317	1.52553	0.819648	0.488816	0.544267	0.3742	0.742433	0.368233	1.66e-05
ENST00000394532.3	ENSG00000002330.9	Series5_A549_Mock	Series5_A549_SARS_CoV_2	BAD	protein_coding	protein_coding	44.0203	40.757	28.7265	2.31852	0.343028	-0.504515	13.2461	21.5229	6.12979	1.38828	0.886674	-1.81028	0.387873	0.5282	0.213067	-0.315133	8.18e-06
ENST00000492141.1	ENSG00000002330.9	Series5_A549_Mock	Series5_A549_SARS_CoV_2	BAD	protein_coding	protein_coding	44.0203	40.757	28.7265	2.31852	0.343028	-0.504515	0.534239	0.383617	0.377175	0.13041	0.0941205	-0.0238065	0.0144265	0.00916667	0.0131	0.00393333	0.870113
ENST00000544271.1	ENSG00000002330.9	Series5_A549_Mock	Series5_A549_SARS_CoV_2	BAD	protein_coding	retained_intron	44.0203	40.757	28.7265	2.31852	0.343028	-0.504515	1.3272	2.00662	0.779047	0.191642	0.0315876	-1.35376	0.0310122	0.0491	0.0271	-0.022	0.0886575
ENST00000005226.7	ENSG00000006611.11	Series5_A549_Mock	Series5_A549_SARS_CoV_2	USH1C	protein_coding	protein_coding	5.206	5.37429	1.76733	0.466246	0.124563	-1.59904	0.100423	0.105436	0.0100038	0.0179672	0.00552041	-2.52874	0.0441794	0.0201333	0.00533333	-0.0148	0.560636
ENST00000318024.4	ENSG00000006611.11	Series5_A549_Mock	Series5_A549_SARS_CoV_2	USH1C	protein_coding	protein_coding	5.206	5.37429	1.76733	0.466246	0.124563	-1.59904	2.68082	1.69433	1.21819	0.521159	0.198926	-0.472666	0.4715	0.307233	0.683967	0.376733	0.138779
ENST00000527020.1	ENSG00000006611.11	Series5_A549_Mock	Series5_A549_SARS_CoV_2	USH1C	protein_coding	protein_coding	5.206	5.37429	1.76733	0.466246	0.124563	-1.59904	1.48518	2.75455	0	0.296292	0	-8.1109	0.238329	0.5207	0	-0.5207	2.31e-10
ENST00000527551.1	ENSG00000006611.11	Series5_A549_Mock	Series5_A549_SARS_CoV_2	USH1C	protein_coding	retained_intron	5.206	5.37429	1.76733	0.466246	0.124563	-1.59904	0.0740966	0.0772717	0.00780096	0.0615669	0.000491316	-2.29356	0.0151588	0.0128667	0.00443333	-0.00843333	0.582043
ENST00000527720.1	ENSG00000006611.11	Series5_A549_Mock	Series5_A549_SARS_CoV_2	USH1C	protein_coding	protein_coding	5.206	5.37429	1.76733	0.466246	0.124563	-1.59904	0.75375	0.549643	0.416602	0.0237039	0.102553	-0.391616	0.198579	0.104	0.239433	0.135433	0.313911
ENST00000534556.1	ENSG00000006611.11	Series5_A549_Mock	Series5_A549_SARS_CoV_2	USH1C	protein_coding	retained_intron	5.206	5.37429	1.76733	0.466246	0.124563	-1.59904	0.0612485	0.0956933	0.0902478	0.0140238	0.0456229	-0.0763133	0.0192676	0.0179333	0.0546667	0.0367333	0.785012
ENST00000368802.3	ENSG00000009413.11	Series5_A549_Mock	Series5_A549_SARS_CoV_2	REV3L	protein_coding	protein_coding	1.72131	1.75097	2.15062	0.060395	0.0230359	0.295069	0.364698	0	1.39229	0	0.696428	7.13164	0.161042	0	0.651	0.651	0.345073
ENST00000422377.1	ENSG00000009413.11	Series5_A549_Mock	Series5_A549_SARS_CoV_2	REV3L	protein_coding	nonsense_mediated_decay	1.72131	1.75097	2.15062	0.060395	0.0230359	0.295069	1.2493	1.70126	0.597983	0.0600413	0.583869	-1.49296	0.783148	0.971567	0.275067	-0.6965	0.0451623
ENST00000462119.1	ENSG00000009413.11	Series5_A549_Mock	Series5_A549_SARS_CoV_2	REV3L	protein_coding	processed_transcript	1.72131	1.75097	2.15062	0.060395	0.0230359	0.295069	0.0683729	0	0.142322	0	0.126055	3.92905	0.0352146	0	0.0655333	0.0655333	0.700418
ENST00000418390.2	ENSG00000011007.8	Series5_A549_Mock	Series5_A549_SARS_CoV_2	TCEB3	protein_coding	protein_coding	15.3206	9.39455	8.55874	0.649267	0.564072	-0.134275	8.10957	4.18834	7.59825	0.725025	0.553465	0.857745	0.574808	0.4618	0.887267	0.425467	0.00343512
ENST00000609199.1	ENSG00000011007.8	Series5_A549_Mock	Series5_A549_SARS_CoV_2	TCEB3	protein_coding	protein_coding	15.3206	9.39455	8.55874	0.649267	0.564072	-0.134275	7.15097	5.1713	0.890434	1.35091	0.147171	-2.52462	0.42142	0.5348	0.104333	-0.430467	0.00345026
ENST00000264659.7	ENSG00000017373.11	Series5_A549_Mock	Series5_A549_SARS_CoV_2	SRCIN1	protein_coding	protein_coding	1.01098	1.01532	1.49146	0.132304	0.0785651	0.550283	0.125412	0.0860542	0.0302005	0.0299484	0.0302005	-1.25663	0.183151	0.0869333	0.0224333	-0.0645	0.590964
ENST00000398579.4	ENSG00000017373.11	Series5_A549_Mock	Series5_A549_SARS_CoV_2	SRCIN1	protein_coding	processed_transcript	1.01098	1.01532	1.49146	0.132304	0.0785651	0.550283	0.219632	0.389404	0.123167	0.0730611	0.0220795	-1.58461	0.199678	0.3986	0.0820667	-0.316533	0.0248581
ENST00000577193.1	ENSG00000017373.11	Series5_A549_Mock	Series5_A549_SARS_CoV_2	SRCIN1	protein_coding	retained_intron	1.01098	1.01532	1.49146	0.132304	0.0785651	0.550283	0.0111411	0.0138846	0.0017286	0.00702515	0.0017286	-1.02605	0.0284976	0.0123333	0.00106667	-0.0112667	0.588495
ENST00000578160.1	ENSG00000017373.11	Series5_A549_Mock	Series5_A549_SARS_CoV_2	SRCIN1	protein_coding	processed_transcript	1.01098	1.01532	1.49146	0.132304	0.0785651	0.550283	0.236684	0.230967	0.122959	0.0356093	0.0806408	-0.857858	0.32102	0.2261	0.0874667	-0.138633	0.506169
ENST00000578925.1	ENSG00000017373.11	Series5_A549_Mock	Series5_A549_SARS_CoV_2	SRCIN1	protein_coding	protein_coding	1.01098	1.01532	1.49146	0.132304	0.0785651	0.550283	0.16201	0.109202	0.751363	0.0658565	0.102601	2.67518	0.101429	0.0938333	0.500033	0.4062	0.0182136
ENST00000581656.1	ENSG00000017373.11	Series5_A549_Mock	Series5_A549_SARS_CoV_2	SRCIN1	protein_coding	processed_transcript	1.01098	1.01532	1.49146	0.132304	0.0785651	0.550283	0.192094	0.18581	0.189599	0.0509257	0.051082	0.0276493	0.131985	0.1822	0.131567	-0.0506333	0.837653
ENST00000584266.1	ENSG00000017373.11	Series5_A549_Mock	Series5_A549_SARS_CoV_2	SRCIN1	protein_coding	protein_coding	1.01098	1.01532	1.49146	0.132304	0.0785651	0.550283	0.0527979	0	0.219892	0	0.140801	4.52289	0.0271268	0	0.1428	0.1428	0.432645
ENST00000233190.6	ENSG00000023228.9	Series5_A549_Mock	Series5_A549_SARS_CoV_2	NDUFS1	protein_coding	protein_coding	15.5521	22.2695	10.2929	2.10223	1.00177	-1.11266	7.96787	7.20025	8.7788	0.11498	0.174493	0.285618	0.61221	0.3297	0.8671	0.5374	0.00283801
ENST00000423725.1	ENSG00000023228.9	Series5_A549_Mock	Series5_A549_SARS_CoV_2	NDUFS1	protein_coding	protein_coding	15.5521	22.2695	10.2929	2.10223	1.00177	-1.11266	6.59068	10.8664	1.11553	1.18581	0.870837	-3.27253	0.322431	0.4965	0.0954	-0.4011	0.303328
ENST00000432169.1	ENSG00000023228.9	Series5_A549_Mock	Series5_A549_SARS_CoV_2	NDUFS1	protein_coding	protein_coding	15.5521	22.2695	10.2929	2.10223	1.00177	-1.11266	0.342263	3.72926	0	2.17276	0	-8.54661	0.018002	0.152267	0	-0.152267	0.337749
ENST00000454195.1	ENSG00000023228.9	Series5_A549_Mock	Series5_A549_SARS_CoV_2	NDUFS1	protein_coding	protein_coding	15.5521	22.2695	10.2929	2.10223	1.00177	-1.11266	0.132912	0.230271	0.124108	0.0703875	0.058016	-0.841267	0.0122531	0.0110667	0.0115	0.000433333	0.999139
ENST00000456284.1	ENSG00000023228.9	Series5_A549_Mock	Series5_A549_SARS_CoV_2	NDUFS1	protein_coding	nonsense_mediated_decay	15.5521	22.2695	10.2929	2.10223	1.00177	-1.11266	0.187261	0.0589079	0.0816789	0.0589079	0.0816789	0.41192	0.0108469	0.00236667	0.00873333	0.00636667	0.95798
ENST00000498520.1	ENSG00000023228.9	Series5_A549_Mock	Series5_A549_SARS_CoV_2	NDUFS1	protein_coding	retained_intron	15.5521	22.2695	10.2929	2.10223	1.00177	-1.11266	0.205357	0.184344	0.15882	0.0813237	0.0700256	-0.203124	0.019049	0.0081	0.0145	0.0064	0.82874
ENST00000360797.2	ENSG00000056661.9	Series5_A549_Mock	Series5_A549_SARS_CoV_2	PCGF2	protein_coding	protein_coding	23.908	24.1048	20.4071	2.56058	2.79332	-0.240142	9.90106	6.42373	16.7723	4.22576	0.810636	1.38321	0.421571	0.2508	0.84	0.5892	0.0441869
ENST00000579882.1	ENSG00000056661.9	Series5_A549_Mock	Series5_A549_SARS_CoV_2	PCGF2	protein_coding	protein_coding	23.908	24.1048	20.4071	2.56058	2.79332	-0.240142	0.181412	0.0132249	0.0684714	0.0132249	0.0237232	1.7565	0.0111571	0.0007	0.00336667	0.00266667	0.37669
ENST00000580830.1	ENSG00000056661.9	Series5_A549_Mock	Series5_A549_SARS_CoV_2	PCGF2	protein_coding	protein_coding	23.908	24.1048	20.4071	2.56058	2.79332	-0.240142	3.85637	4.69506	0.154641	4.45632	0.14607	-4.83681	0.19852	0.2419	0.0088	-0.2331	0.84049
ENST00000581345.1	ENSG00000056661.9	Series5_A549_Mock	Series5_A549_SARS_CoV_2	PCGF2	protein_coding	protein_coding	23.908	24.1048	20.4071	2.56058	2.79332	-0.240142	7.27856	7.80774	0.109324	7.63533	0.0394569	-6.03379	0.276551	0.309633	0.00576667	-0.303867	0.794769
ENST00000585100.1	ENSG00000056661.9	Series5_A549_Mock	Series5_A549_SARS_CoV_2	PCGF2	protein_coding	protein_coding	23.908	24.1048	20.4071	2.56058	2.79332	-0.240142	2.63948	5.11834	3.26804	3.67542	2.0624	-0.64566	0.0904857	0.194733	0.140433	-0.0543	0.985413
ENST00000317534.5	ENSG00000062582.9	Series5_A549_Mock	Series5_A549_SARS_CoV_2	MRPS24	protein_coding	protein_coding	102.719	112.528	75.8384	3.37322	3.89419	-0.569222	71.8763	79.2136	25.5154	10.826	1.25872	-1.634	0.643431	0.700733	0.34	-0.360733	0.0437951
ENST00000418740.1	ENSG00000062582.9	Series5_A549_Mock	Series5_A549_SARS_CoV_2	MRPS24	protein_coding	nonsense_mediated_decay	102.719	112.528	75.8384	3.37322	3.89419	-0.569222	26.7476	32.0179	49.4484	8.77689	5.08417	0.626887	0.313312	0.287833	0.648467	0.360633	0.0485918
ENST00000483330.1	ENSG00000062582.9	Series5_A549_Mock	Series5_A549_SARS_CoV_2	MRPS24	protein_coding	retained_intron	102.719	112.528	75.8384	3.37322	3.89419	-0.569222	3.08721	0.639791	0.464324	0.0649823	0.107682	-0.454104	0.0343327	0.00566667	0.00623333	0.000566667	0.998818
ENST00000264968.3	ENSG00000071073.8	Series5_A549_Mock	Series5_A549_SARS_CoV_2	MGAT4A	protein_coding	protein_coding	1.11436	1.09862	0.842158	0.357941	0.0855115	-0.379572	0.423839	0.0857536	0.761437	0.0767121	0.0553886	3.01015	0.574098	0.0521333	0.9096	0.857467	8.24e-09
ENST00000393487.1	ENSG00000071073.8	Series5_A549_Mock	Series5_A549_SARS_CoV_2	MGAT4A	protein_coding	protein_coding	1.11436	1.09862	0.842158	0.357941	0.0855115	-0.379572	0.283001	0.461607	0	0.11626	0	-5.55951	0.160531	0.562133	0	-0.562133	0.0126298
ENST00000414521.2	ENSG00000071073.8	Series5_A549_Mock	Series5_A549_SARS_CoV_2	MGAT4A	protein_coding	protein_coding	1.11436	1.09862	0.842158	0.357941	0.0855115	-0.379572	0.195592	0.128026	0	0.128026	0	-3.78687	0.130773	0.0705667	0	-0.0705667	0.799242
ENST00000460768.1	ENSG00000071073.8	Series5_A549_Mock	Series5_A549_SARS_CoV_2	MGAT4A	protein_coding	processed_transcript	1.11436	1.09862	0.842158	0.357941	0.0855115	-0.379572	0.139741	0.315427	0	0.282767	0	-5.02426	0.0707184	0.191667	0	-0.191667	0.416331
ENST00000495056.2	ENSG00000071073.8	Series5_A549_Mock	Series5_A549_SARS_CoV_2	MGAT4A	protein_coding	protein_coding	1.11436	1.09862	0.842158	0.357941	0.0855115	-0.379572	0.069918	0.107806	0.0807215	0.0231123	0.0356339	-0.376892	0.0629612	0.123467	0.0904	-0.0330667	0.961584
ENST00000242576.2	ENSG00000076248.6	Series5_A549_Mock	Series5_A549_SARS_CoV_2	UNG	protein_coding	protein_coding	25.9987	48.9416	25.1765	0.976879	1.35457	-0.958705	13.4048	28.6778	5.9461	1.69076	0.751737	-2.268	0.431082	0.586667	0.240667	-0.346	0.000801672
ENST00000336865.2	ENSG00000076248.6	Series5_A549_Mock	Series5_A549_SARS_CoV_2	UNG	protein_coding	protein_coding	25.9987	48.9416	25.1765	0.976879	1.35457	-0.958705	11.9524	19.1947	19.1827	1.25763	2.10064	-0.000901977	0.533635	0.391767	0.7574	0.365633	4.22e-05
ENST00000446767.2	ENSG00000076248.6	Series5_A549_Mock	Series5_A549_SARS_CoV_2	UNG	protein_coding	nonsense_mediated_decay	25.9987	48.9416	25.1765	0.976879	1.35457	-0.958705	0.32674	0.877638	0	0.877638	0	-6.4719	0.0178796	0.0176667	0	-0.0176667	0.922106
ENST00000539287.1	ENSG00000076248.6	Series5_A549_Mock	Series5_A549_SARS_CoV_2	UNG	protein_coding	nonsense_mediated_decay	25.9987	48.9416	25.1765	0.976879	1.35457	-0.958705	0.214825	0.0672525	0.00153166	0.0227691	0.00153166	-2.74398	0.0136939	0.00136667	6.67e-05	-0.0013	0.33251
ENST00000375240.3	ENSG00000081377.12	Series5_A549_Mock	Series5_A549_SARS_CoV_2	CDC14B	protein_coding	protein_coding	4.21799	4.49044	6.83905	0.162669	0.595264	0.605838	0.563706	0.382586	0.463389	0.101008	0.185803	0.270016	0.123386	0.0866667	0.0641333	-0.0225333	0.88328
ENST00000375241.1	ENSG00000081377.12	Series5_A549_Mock	Series5_A549_SARS_CoV_2	CDC14B	protein_coding	protein_coding	4.21799	4.49044	6.83905	0.162669	0.595264	0.605838	1.89752	0.982424	3.6716	0.127569	0.426054	1.8913	0.477953	0.219967	0.5414	0.321433	0.00691733
ENST00000375242.3	ENSG00000081377.12	Series5_A549_Mock	Series5_A549_SARS_CoV_2	CDC14B	protein_coding	protein_coding	4.21799	4.49044	6.83905	0.162669	0.595264	0.605838	0.115584	0.207692	0.415155	0.11404	0.218119	0.965702	0.0229735	0.0475667	0.0619667	0.0144	0.972062
ENST00000412285.2	ENSG00000081377.12	Series5_A549_Mock	Series5_A549_SARS_CoV_2	CDC14B	protein_coding	nonsense_mediated_decay	4.21799	4.49044	6.83905	0.162669	0.595264	0.605838	0.867193	2.26728	0.718499	0.278304	0.36383	-1.64431	0.208959	0.502767	0.110833	-0.391933	0.334517
ENST00000463569.1	ENSG00000081377.12	Series5_A549_Mock	Series5_A549_SARS_CoV_2	CDC14B	protein_coding	protein_coding	4.21799	4.49044	6.83905	0.162669	0.595264	0.605838	0.351494	0.278152	0.700613	0.140438	0.232409	1.30224	0.0736816	0.0604667	0.0983	0.0378333	0.846252
ENST00000474602.1	ENSG00000081377.12	Series5_A549_Mock	Series5_A549_SARS_CoV_2	CDC14B	protein_coding	nonsense_mediated_decay	4.21799	4.49044	6.83905	0.162669	0.595264	0.605838	0.0660134	0.0563735	0.0255496	0.0259438	0.0220185	-0.900774	0.0181714	0.0128667	0.00443333	-0.00843333	0.745709
ENST00000481149.1	ENSG00000081377.12	Series5_A549_Mock	Series5_A549_SARS_CoV_2	CDC14B	protein_coding	processed_transcript	4.21799	4.49044	6.83905	0.162669	0.595264	0.605838	0.183805	0.104878	0.547543	0.102751	0.21585	2.27899	0.0401612	0.0219333	0.0752667	0.0533333	0.520607
ENST00000496750.1	ENSG00000081377.12	Series5_A549_Mock	Series5_A549_SARS_CoV_2	CDC14B	protein_coding	retained_intron	4.21799	4.49044	6.83905	0.162669	0.595264	0.605838	0.0829627	0.107439	0.0881396	0.0685779	0.0317857	-0.259003	0.0165082	0.0245667	0.0127667	-0.0118	0.911252
ENST00000361521.4	ENSG00000097021.15	Series5_A549_Mock	Series5_A549_SARS_CoV_2	ACOT7	protein_coding	protein_coding	52.4876	38.0263	25.0725	1.65865	1.80282	-0.600695	4.41727	3.26416	1.4744	0.442262	0.308267	-1.14125	0.115429	0.0866333	0.0608	-0.0258333	0.769634
ENST00000377855.2	ENSG00000097021.15	Series5_A549_Mock	Series5_A549_SARS_CoV_2	ACOT7	protein_coding	protein_coding	52.4876	38.0263	25.0725	1.65865	1.80282	-0.600695	10.4096	1.6885	10.2096	0.193712	2.93504	2.58901	0.185394	0.0443333	0.4023	0.357967	1.58e-05
ENST00000608083.1	ENSG00000097021.15	Series5_A549_Mock	Series5_A549_SARS_CoV_2	ACOT7	protein_coding	protein_coding	52.4876	38.0263	25.0725	1.65865	1.80282	-0.600695	37.1775	33.042	13.3852	1.86308	2.25448	-1.30302	0.688067	0.868233	0.5368	-0.331433	0.00472296
ENST00000263121.7	ENSG00000099956.13	Series5_A549_Mock	Series5_A549_SARS_CoV_2	SMARCB1	protein_coding	protein_coding	30.4375	29.4885	17.9378	0.977875	0.9312	-0.716837	12.251	22.6897	7.30531	0.33419	2.11745	-1.63368	0.411022	0.7719	0.397767	-0.374133	0.0401099
ENST00000344921.6	ENSG00000099956.13	Series5_A549_Mock	Series5_A549_SARS_CoV_2	SMARCB1	protein_coding	protein_coding	30.4375	29.4885	17.9378	0.977875	0.9312	-0.716837	0.548184	0.464455	0	0.157203	0	-5.5682	0.0169224	0.0154333	0	-0.0154333	0.0022479
ENST00000407422.3	ENSG00000099956.13	Series5_A549_Mock	Series5_A549_SARS_CoV_2	SMARCB1	protein_coding	protein_coding	30.4375	29.4885	17.9378	0.977875	0.9312	-0.716837	17.094	5.51836	10.3335	1.13529	1.32987	0.903796	0.553986	0.184933	0.5858	0.400867	0.0216708
ENST00000216658.5	ENSG00000100767.11	Series5_A549_Mock	Series5_A549_SARS_CoV_2	PAPLN	protein_coding	nonsense_mediated_decay	3.21262	4.06661	5.90469	0.129663	0.628622	0.536933	0.058466	0.08435	0.354033	0.0783785	0.129066	1.94798	0.0153681	0.0219	0.0627	0.0408	0.619224
ENST00000340738.5	ENSG00000100767.11	Series5_A549_Mock	Series5_A549_SARS_CoV_2	PAPLN	protein_coding	protein_coding	3.21262	4.06661	5.90469	0.129663	0.628622	0.536933	0.154626	0.326739	0.386788	0.326739	0.193571	0.236735	0.0827915	0.0849667	0.0735333	-0.0114333	0.845534
ENST00000381166.3	ENSG00000100767.11	Series5_A549_Mock	Series5_A549_SARS_CoV_2	PAPLN	protein_coding	protein_coding	3.21262	4.06661	5.90469	0.129663	0.628622	0.536933	0.118256	0.481875	0.527622	0.481875	0.276096	0.128302	0.0314766	0.118667	0.0981333	-0.0205333	0.822901
ENST00000427855.1	ENSG00000100767.11	Series5_A549_Mock	Series5_A549_SARS_CoV_2	PAPLN	protein_coding	protein_coding	3.21262	4.06661	5.90469	0.129663	0.628622	0.536933	1.60937	2.15676	0.885768	0.634337	0.462345	-1.27434	0.563149	0.527467	0.1643	-0.363167	0.54375
ENST00000554301.1	ENSG00000100767.11	Series5_A549_Mock	Series5_A549_SARS_CoV_2	PAPLN	protein_coding	protein_coding	3.21262	4.06661	5.90469	0.129663	0.628622	0.536933	0.125133	0.176511	0.846823	0.0889787	0.438251	2.19974	0.0237021	0.0422	0.1346	0.0924	0.65159
ENST00000554527.1	ENSG00000100767.11	Series5_A549_Mock	Series5_A549_SARS_CoV_2	PAPLN	protein_coding	retained_intron	3.21262	4.06661	5.90469	0.129663	0.628622	0.536933	0.319129	0.244672	0.311077	0.103181	0.129542	0.334277	0.0811809	0.0587	0.0572667	-0.00143333	0.975155
ENST00000555700.1	ENSG00000100767.11	Series5_A549_Mock	Series5_A549_SARS_CoV_2	PAPLN	protein_coding	retained_intron	3.21262	4.06661	5.90469	0.129663	0.628622	0.536933	0.575069	0.392145	0.523513	0.0981496	0.0477898	0.407809	0.15067	0.0959	0.0889333	-0.00696667	0.963225
ENST00000559759.1	ENSG00000100767.11	Series5_A549_Mock	Series5_A549_SARS_CoV_2	PAPLN	protein_coding	protein_coding	3.21262	4.06661	5.90469	0.129663	0.628622	0.536933	0.195301	0.0368819	2.01497	0.0368819	1.08071	5.43273	0.0342106	0.00906667	0.3122	0.303133	0.0341309
ENST00000266068.1	ENSG00000101216.6	Series5_A549_Mock	Series5_A549_SARS_CoV_2	GMEB2	protein_coding	protein_coding	4.63783	4.70841	3.24273	0.121577	0.0339803	-0.536648	2.29245	0.658947	2.59001	0.501572	0.33153	1.95855	0.578404	0.141867	0.8004	0.658533	0.0207945
ENST00000370069.1	ENSG00000101216.6	Series5_A549_Mock	Series5_A549_SARS_CoV_2	GMEB2	protein_coding	protein_coding	4.63783	4.70841	3.24273	0.121577	0.0339803	-0.536648	0.320849	0.0868257	0.24696	0.0135162	0.100305	1.40808	0.068951	0.0183333	0.0767667	0.0584333	0.300851
ENST00000370077.1	ENSG00000101216.6	Series5_A549_Mock	Series5_A549_SARS_CoV_2	GMEB2	protein_coding	protein_coding	4.63783	4.70841	3.24273	0.121577	0.0339803	-0.536648	2.02453	3.96264	0.405768	0.542943	0.405768	-3.25625	0.352639	0.8398	0.122833	-0.716967	0.0642051
ENST00000219599.3	ENSG00000103316.6	Series5_A549_Mock	Series5_A549_SARS_CoV_2	CRYM	protein_coding	protein_coding	1.31904	2.25862	0.755258	0.199832	0.180031	-1.5678	0.378483	0.00832163	0.735476	0.00832163	0.163871	5.34654	0.406739	0.00443333	0.980233	0.9758	2.5e-16
ENST00000396023.2	ENSG00000103316.6	Series5_A549_Mock	Series5_A549_SARS_CoV_2	CRYM	protein_coding	protein_coding	1.31904	2.25862	0.755258	0.199832	0.180031	-1.5678	0.171241	0.70231	0	0.0243251	0	-6.15443	0.0803024	0.3154	0	-0.3154	1.73e-06
ENST00000415987.2	ENSG00000103316.6	Series5_A549_Mock	Series5_A549_SARS_CoV_2	CRYM	protein_coding	protein_coding	1.31904	2.25862	0.755258	0.199832	0.180031	-1.5678	0.536518	1.4176	0	0.175373	0	-7.15745	0.2351	0.6234	0	-0.6234	7.3e-14
ENST00000571358.1	ENSG00000103316.6	Series5_A549_Mock	Series5_A549_SARS_CoV_2	CRYM	protein_coding	protein_coding	1.31904	2.25862	0.755258	0.199832	0.180031	-1.5678	0.0316091	0	0	0	0	0	0.0169341	0	0	0	NA
ENST00000571666.1	ENSG00000103316.6	Series5_A549_Mock	Series5_A549_SARS_CoV_2	CRYM	protein_coding	retained_intron	1.31904	2.25862	0.755258	0.199832	0.180031	-1.5678	0.0527222	0.0218808	0	0.0218808	0	-1.67269	0.0595366	0.0116333	0	-0.0116333	0.986155
ENST00000572113.1	ENSG00000103316.6	Series5_A549_Mock	Series5_A549_SARS_CoV_2	CRYM	protein_coding	retained_intron	1.31904	2.25862	0.755258	0.199832	0.180031	-1.5678	0.0291746	0.0305098	0.00383758	0.0250633	0.000345542	-1.54968	0.0292024	0.0124	0.00546667	-0.00693333	0.954922
ENST00000572914.1	ENSG00000103316.6	Series5_A549_Mock	Series5_A549_SARS_CoV_2	CRYM	protein_coding	protein_coding	1.31904	2.25862	0.755258	0.199832	0.180031	-1.5678	0.0212941	0.0437468	0.0153025	0.0231756	0.0153025	-1.0869	0.0650244	0.0180667	0.0137333	-0.00433333	0.996674
ENST00000574448.1	ENSG00000103316.6	Series5_A549_Mock	Series5_A549_SARS_CoV_2	CRYM	protein_coding	nonsense_mediated_decay	1.31904	2.25862	0.755258	0.199832	0.180031	-1.5678	0.0411371	0	0.000641739	0	0.000641739	0.089734	0.0263927	0	0.000566667	0.000566667	NA
ENST00000574787.1	ENSG00000103316.6	Series5_A549_Mock	Series5_A549_SARS_CoV_2	CRYM	protein_coding	processed_transcript	1.31904	2.25862	0.755258	0.199832	0.180031	-1.5678	0.0164052	0	0	0	0	0	0.019178	0	0	0	NA
ENST00000576703.1	ENSG00000103316.6	Series5_A549_Mock	Series5_A549_SARS_CoV_2	CRYM	protein_coding	protein_coding	1.31904	2.25862	0.755258	0.199832	0.180031	-1.5678	0.0388305	0.0342503	0	0.0342503	0	-2.14569	0.0540293	0.0146333	0	-0.0146333	0.960682
ENST00000261867.4	ENSG00000104154.5	Series5_A549_Mock	Series5_A549_SARS_CoV_2	SLC30A4	protein_coding	protein_coding	1.06353	1.09311	0.96298	0.0261619	0.0990577	-0.181088	0.7067	0.468437	0.866167	0.0158585	0.0750079	0.872876	0.709251	0.429333	0.903133	0.4738	5.75e-06
ENST00000559667.1	ENSG00000104154.5	Series5_A549_Mock	Series5_A549_SARS_CoV_2	SLC30A4	protein_coding	processed_transcript	1.06353	1.09311	0.96298	0.0261619	0.0990577	-0.181088	0.356833	0.624668	0.0968138	0.0360795	0.0273212	-2.5709	0.290749	0.570667	0.0968667	-0.4738	6.32e-06
ENST00000220931.6	ENSG00000104490.13	Series5_A549_Mock	Series5_A549_SARS_CoV_2	NCALD	protein_coding	protein_coding	1.58718	3.72193	0.469187	0.436606	0.0562183	-2.96126	0.643148	2.3623	0.0794034	0.147304	0.0712133	-4.72981	0.236929	0.645067	0.1975	-0.447567	0.197945
ENST00000311028.3	ENSG00000104490.13	Series5_A549_Mock	Series5_A549_SARS_CoV_2	NCALD	protein_coding	protein_coding	1.58718	3.72193	0.469187	0.436606	0.0562183	-2.96126	0.0162956	0.0185211	0	0.0185211	0	-1.51203	0.0175714	0.006	0	-0.006	1
ENST00000395923.1	ENSG00000104490.13	Series5_A549_Mock	Series5_A549_SARS_CoV_2	NCALD	protein_coding	protein_coding	1.58718	3.72193	0.469187	0.436606	0.0562183	-2.96126	0.517636	0.243652	0.297791	0.0764868	0.110899	0.279102	0.535665	0.0717	0.598967	0.527267	0.0236421
ENST00000518166.1	ENSG00000104490.13	Series5_A549_Mock	Series5_A549_SARS_CoV_2	NCALD	protein_coding	protein_coding	1.58718	3.72193	0.469187	0.436606	0.0562183	-2.96126	0.0350438	0	0	0	0	0	0.0270449	0	0	0	NA
ENST00000519098.1	ENSG00000104490.13	Series5_A549_Mock	Series5_A549_SARS_CoV_2	NCALD	protein_coding	protein_coding	1.58718	3.72193	0.469187	0.436606	0.0562183	-2.96126	0.0572779	0.13536	0.00949704	0.0682746	0.00949704	-2.89831	0.0210898	0.0413333	0.0164	-0.0249333	0.969287
ENST00000519508.2	ENSG00000104490.13	Series5_A549_Mock	Series5_A549_SARS_CoV_2	NCALD	protein_coding	protein_coding	1.58718	3.72193	0.469187	0.436606	0.0562183	-2.96126	0.0411564	0.0892038	0.0359662	0.00439243	0.0181796	-1.10982	0.0233224	0.0247	0.0874	0.0627	0.717313
ENST00000520690.1	ENSG00000104490.13	Series5_A549_Mock	Series5_A549_SARS_CoV_2	NCALD	protein_coding	protein_coding	1.58718	3.72193	0.469187	0.436606	0.0562183	-2.96126	0.0203227	0	0	0	0	0	0.0214245	0	0	0	NA
ENST00000522252.1	ENSG00000104490.13	Series5_A549_Mock	Series5_A549_SARS_CoV_2	NCALD	protein_coding	protein_coding	1.58718	3.72193	0.469187	0.436606	0.0562183	-2.96126	0.0299718	0.0437743	0.00549545	0.0437743	0.00549545	-1.79507	0.0105122	0.0096	0.0095	-0.0001	0.926584
ENST00000522951.1	ENSG00000104490.13	Series5_A549_Mock	Series5_A549_SARS_CoV_2	NCALD	protein_coding	protein_coding	1.58718	3.72193	0.469187	0.436606	0.0562183	-2.96126	0.0563618	0.274865	0	0.136775	0	-4.83221	0.0223918	0.0684667	0	-0.0684667	0.317402
ENST00000523645.1	ENSG00000104490.13	Series5_A549_Mock	Series5_A549_SARS_CoV_2	NCALD	protein_coding	protein_coding	1.58718	3.72193	0.469187	0.436606	0.0562183	-2.96126	0.0421677	0.128081	0	0.128081	0	-3.78744	0.0193224	0.0281	0	-0.0281	1
ENST00000524101.1	ENSG00000104490.13	Series5_A549_Mock	Series5_A549_SARS_CoV_2	NCALD	protein_coding	processed_transcript	1.58718	3.72193	0.469187	0.436606	0.0562183	-2.96126	0.0493798	0.156433	0.0333905	0.0438092	0.0333905	-1.93949	0.0248102	0.0412333	0.0766333	0.0354	0.994533
ENST00000524137.1	ENSG00000104490.13	Series5_A549_Mock	Series5_A549_SARS_CoV_2	NCALD	protein_coding	protein_coding	1.58718	3.72193	0.469187	0.436606	0.0562183	-2.96126	0.0127955	0	0.00693937	0	0.00693937	0.76038	0.0103633	0	0.012	0.012	0.702092
ENST00000425460.1	ENSG00000105357.11	Series5_A549_Mock	Series5_A549_SARS_CoV_2	MYH14	protein_coding	protein_coding	12.2637	3.40587	1.0538	0.206904	0.039702	-1.68303	6.79961	2.81532	0.011886	0.241191	0.011886	-7.01226	0.274476	0.8254	0.0115667	-0.813833	4.87e-14
ENST00000440075.2	ENSG00000105357.11	Series5_A549_Mock	Series5_A549_SARS_CoV_2	MYH14	protein_coding	protein_coding	12.2637	3.40587	1.0538	0.206904	0.039702	-1.68303	0.779752	0	0.312146	0	0.312146	5.00964	0.278192	0	0.275833	0.275833	0.805553
ENST00000595016.1	ENSG00000105357.11	Series5_A549_Mock	Series5_A549_SARS_CoV_2	MYH14	protein_coding	retained_intron	12.2637	3.40587	1.0538	0.206904	0.039702	-1.68303	0.49355	0.0844659	0.0396332	0.0368825	0.0241299	-0.92849	0.0565837	0.0237667	0.0360667	0.0123	0.922512
ENST00000596571.1	ENSG00000105357.11	Series5_A549_Mock	Series5_A549_SARS_CoV_2	MYH14	protein_coding	protein_coding	12.2637	3.40587	1.0538	0.206904	0.039702	-1.68303	1.14156	0.204911	0	0.204911	0	-4.42567	0.0232327	0.0651333	0	-0.0651333	0.96398
ENST00000599920.1	ENSG00000105357.11	Series5_A549_Mock	Series5_A549_SARS_CoV_2	MYH14	protein_coding	protein_coding	12.2637	3.40587	1.0538	0.206904	0.039702	-1.68303	1.05985	0.289209	0	0.0942709	0	-4.90308	0.0316816	0.0824667	0	-0.0824667	0.0697533
ENST00000601313.1	ENSG00000105357.11	Series5_A549_Mock	Series5_A549_SARS_CoV_2	MYH14	protein_coding	protein_coding	12.2637	3.40587	1.0538	0.206904	0.039702	-1.68303	1.0606	0	0.666586	0	0.279958	6.0802	0.308027	0	0.653667	0.653667	0.0480146
ENST00000354276.3	ENSG00000105499.9	Series5_A549_Mock	Series5_A549_SARS_CoV_2	PLA2G4C	protein_coding	protein_coding	2.85057	1.31152	5.54838	0.18086	0.24028	2.07247	0.877737	0.711498	0.00289487	0.0644144	0.00289487	-5.80613	0.426272	0.5544	0.0005	-0.5539	2.14e-22
ENST00000593765.1	ENSG00000105499.9	Series5_A549_Mock	Series5_A549_SARS_CoV_2	PLA2G4C	protein_coding	retained_intron	2.85057	1.31152	5.54838	0.18086	0.24028	2.07247	0.085692	0.0128961	0.0903033	0.00586142	0.0495001	2.13119	0.0314213	0.0112333	0.0171333	0.0059	0.995822
ENST00000594790.1	ENSG00000105499.9	Series5_A549_Mock	Series5_A549_SARS_CoV_2	PLA2G4C	protein_coding	retained_intron	2.85057	1.31152	5.54838	0.18086	0.24028	2.07247	0.119935	0	0.496932	0	0.216584	5.66372	0.0218085	0	0.0901	0.0901	0.27807
ENST00000595161.1	ENSG00000105499.9	Series5_A549_Mock	Series5_A549_SARS_CoV_2	PLA2G4C	protein_coding	protein_coding	2.85057	1.31152	5.54838	0.18086	0.24028	2.07247	0.032595	0.0327738	0.0519815	0.0140501	0.0259908	0.535111	0.0126979	0.0231333	0.00903333	-0.0141	0.802942
ENST00000596353.1	ENSG00000105499.9	Series5_A549_Mock	Series5_A549_SARS_CoV_2	PLA2G4C	protein_coding	retained_intron	2.85057	1.31152	5.54838	0.18086	0.24028	2.07247	0.102576	0.0357231	0.0677263	0.0203655	0.00354634	0.76548	0.0269319	0.0262667	0.0122333	-0.0140333	0.872722
ENST00000596510.1	ENSG00000105499.9	Series5_A549_Mock	Series5_A549_SARS_CoV_2	PLA2G4C	protein_coding	processed_transcript	2.85057	1.31152	5.54838	0.18086	0.24028	2.07247	0.0326072	0.0265878	0.0244608	0.00333144	0.0124033	-0.0864065	0.0138638	0.0212	0.00456667	-0.0166333	0.417941
ENST00000598185.1	ENSG00000105499.9	Series5_A549_Mock	Series5_A549_SARS_CoV_2	PLA2G4C	protein_coding	retained_intron	2.85057	1.31152	5.54838	0.18086	0.24028	2.07247	0.0534655	0.0397708	0.205713	0.0206363	0.126563	2.11574	0.0145426	0.0292667	0.0392	0.00993333	0.996511
ENST00000598457.1	ENSG00000105499.9	Series5_A549_Mock	Series5_A549_SARS_CoV_2	PLA2G4C	protein_coding	retained_intron	2.85057	1.31152	5.54838	0.18086	0.24028	2.07247	0.0526718	0.040227	0.141314	0.0310428	0.0501855	1.59101	0.0154872	0.0268667	0.0253333	-0.00153333	0.967969
ENST00000599063.1	ENSG00000105499.9	Series5_A549_Mock	Series5_A549_SARS_CoV_2	PLA2G4C	protein_coding	retained_intron	2.85057	1.31152	5.54838	0.18086	0.24028	2.07247	0.131344	0.0300535	0.15932	0.0300535	0.054068	2.07975	0.0341106	0.0236667	0.0282333	0.00456667	0.966123
ENST00000599111.1	ENSG00000105499.9	Series5_A549_Mock	Series5_A549_SARS_CoV_2	PLA2G4C	protein_coding	protein_coding	2.85057	1.31152	5.54838	0.18086	0.24028	2.07247	0.183109	0	0.32848	0	0.200361	5.081	0.0964468	0	0.059	0.059	0.328227
ENST00000599239.1	ENSG00000105499.9	Series5_A549_Mock	Series5_A549_SARS_CoV_2	PLA2G4C	protein_coding	processed_transcript	2.85057	1.31152	5.54838	0.18086	0.24028	2.07247	0.52781	0.28649	0.702122	0.0368711	0.260635	1.26414	0.182002	0.218933	0.128467	-0.0904667	0.624114
ENST00000599921.1	ENSG00000105499.9	Series5_A549_Mock	Series5_A549_SARS_CoV_2	PLA2G4C	protein_coding	protein_coding	2.85057	1.31152	5.54838	0.18086	0.24028	2.07247	0.53486	0	3.16891	0	0.491035	8.31239	0.093283	0	0.566633	0.566633	7.73e-10
ENST00000247003.4	ENSG00000105671.7	Series5_A549_Mock	Series5_A549_SARS_CoV_2	DDX49	protein_coding	protein_coding	17.8504	15.7772	9.01322	1.12843	0.730299	-0.807038	14.8044	15.1801	3.4066	1.13265	1.25807	-2.1525	0.79421	0.961733	0.405133	-0.5566	0.000754652
ENST00000598277.1	ENSG00000105671.7	Series5_A549_Mock	Series5_A549_SARS_CoV_2	DDX49	protein_coding	retained_intron	17.8504	15.7772	9.01322	1.12843	0.730299	-0.807038	0.390491	0.221164	0.0489956	0.0992195	0.0156889	-1.97024	0.0236694	0.0136667	0.0053	-0.00836667	0.707332
ENST00000601803.1	ENSG00000105671.7	Series5_A549_Mock	Series5_A549_SARS_CoV_2	DDX49	protein_coding	retained_intron	17.8504	15.7772	9.01322	1.12843	0.730299	-0.807038	0.288254	0.198691	0.0806132	0.0456099	0.0323651	-1.20358	0.0196408	0.0129	0.00886667	-0.00403333	0.887254
ENST00000602113.1	ENSG00000105671.7	Series5_A549_Mock	Series5_A549_SARS_CoV_2	DDX49	protein_coding	nonsense_mediated_decay	17.8504	15.7772	9.01322	1.12843	0.730299	-0.807038	1.91316	0	5.11822	0	1.833	9.00231	0.133047	0	0.5427	0.5427	3.08e-07
ENST00000361092.4	ENSG00000106733.16	Series5_A549_Mock	Series5_A549_SARS_CoV_2	NMRK1	protein_coding	protein_coding	8.19378	4.81281	10.0796	0.245362	0.336522	1.06493	4.58492	3.21175	3.46329	0.0360388	0.784885	0.10846	0.53999	0.670067	0.339633	-0.330433	0.0163837
ENST00000376808.4	ENSG00000106733.16	Series5_A549_Mock	Series5_A549_SARS_CoV_2	NMRK1	protein_coding	protein_coding	8.19378	4.81281	10.0796	0.245362	0.336522	1.06493	0.14592	0	0.115418	0	0.115418	3.64867	0.0193776	0	0.0113667	0.0113667	0.980841
ENST00000376811.1	ENSG00000106733.16	Series5_A549_Mock	Series5_A549_SARS_CoV_2	NMRK1	protein_coding	protein_coding	8.19378	4.81281	10.0796	0.245362	0.336522	1.06493	2.3437	0.886719	5.09686	0.22779	0.464366	2.50971	0.29782	0.180567	0.509333	0.328767	0.00781959
ENST00000466137.1	ENSG00000106733.16	Series5_A549_Mock	Series5_A549_SARS_CoV_2	NMRK1	protein_coding	processed_transcript	8.19378	4.81281	10.0796	0.245362	0.336522	1.06493	0.275007	0.309404	0.446143	0.0492295	0.170085	0.514102	0.0419429	0.0646667	0.0442333	-0.0204333	0.836522
ENST00000482537.1	ENSG00000106733.16	Series5_A549_Mock	Series5_A549_SARS_CoV_2	NMRK1	protein_coding	processed_transcript	8.19378	4.81281	10.0796	0.245362	0.336522	1.06493	0.142878	0.0177212	0.169573	0.0083333	0.0228587	2.69551	0.0185694	0.00373333	0.0167	0.0129667	0.396835
ENST00000490321.1	ENSG00000106733.16	Series5_A549_Mock	Series5_A549_SARS_CoV_2	NMRK1	protein_coding	processed_transcript	8.19378	4.81281	10.0796	0.245362	0.336522	1.06493	0.45876	0.280119	0.2751	0.0332348	0.125555	-0.0251729	0.0529918	0.0588667	0.0267333	-0.0321333	0.603999
ENST00000494066.1	ENSG00000106733.16	Series5_A549_Mock	Series5_A549_SARS_CoV_2	NMRK1	protein_coding	nonsense_mediated_decay	8.19378	4.81281	10.0796	0.245362	0.336522	1.06493	0.242596	0.1071	0.513234	0.0184821	0.139102	2.15972	0.0292918	0.0221	0.0519333	0.0298333	0.613683
ENST00000265284.6	ENSG00000106829.14	Series5_A549_Mock	Series5_A549_SARS_CoV_2	TLE4	protein_coding	protein_coding	4.34217	3.00877	4.37378	0.155493	0.238269	0.538212	0.744068	0.120139	1.83844	0.120139	0.190007	3.82819	0.11089	0.0362667	0.422033	0.385767	0.0365808
ENST00000376520.4	ENSG00000106829.14	Series5_A549_Mock	Series5_A549_SARS_CoV_2	TLE4	protein_coding	protein_coding	4.34217	3.00877	4.37378	0.155493	0.238269	0.538212	0.942702	0.303889	0.501305	0.0787247	0.0458684	0.703929	0.306482	0.104133	0.1161	0.0119667	0.951841
ENST00000376534.4	ENSG00000106829.14	Series5_A549_Mock	Series5_A549_SARS_CoV_2	TLE4	protein_coding	protein_coding	4.34217	3.00877	4.37378	0.155493	0.238269	0.538212	0.116603	0.0160485	0.0230565	0.000948247	0.0156672	0.343737	0.0422837	0.00536667	0.00566667	0.0003	0.97385
ENST00000376537.4	ENSG00000106829.14	Series5_A549_Mock	Series5_A549_SARS_CoV_2	TLE4	protein_coding	protein_coding	4.34217	3.00877	4.37378	0.155493	0.238269	0.538212	0.0889657	0	0	0	0	0	0.0154265	0	0	0	NA
ENST00000376552.2	ENSG00000106829.14	Series5_A549_Mock	Series5_A549_SARS_CoV_2	TLE4	protein_coding	protein_coding	4.34217	3.00877	4.37378	0.155493	0.238269	0.538212	1.80496	2.23263	1.58481	0.135542	0.212738	-0.491804	0.385616	0.7421	0.359233	-0.382867	1.17e-05
ENST00000425506.1	ENSG00000106829.14	Series5_A549_Mock	Series5_A549_SARS_CoV_2	TLE4	protein_coding	protein_coding	4.34217	3.00877	4.37378	0.155493	0.238269	0.538212	0.0513397	0.0394542	0.157273	0.0394542	0.157273	1.75804	0.0112041	0.0141	0.0329	0.0188	0.987406
ENST00000466428.1	ENSG00000106829.14	Series5_A549_Mock	Series5_A549_SARS_CoV_2	TLE4	protein_coding	retained_intron	4.34217	3.00877	4.37378	0.155493	0.238269	0.538212	0.109814	0.00911553	0.046249	0.00485959	0.0109672	1.55708	0.0231367	0.0029	0.0107	0.0078	0.82208
ENST00000490347.1	ENSG00000106829.14	Series5_A549_Mock	Series5_A549_SARS_CoV_2	TLE4	protein_coding	protein_coding	4.34217	3.00877	4.37378	0.155493	0.238269	0.538212	0.243207	0.220675	0.119827	0.0272397	0.119827	-0.829275	0.0514265	0.0733	0.0303	-0.043	0.476489
ENST00000495170.1	ENSG00000106829.14	Series5_A549_Mock	Series5_A549_SARS_CoV_2	TLE4	protein_coding	retained_intron	4.34217	3.00877	4.37378	0.155493	0.238269	0.538212	0.0603784	0.0133598	0.00972751	0.00862813	0.00265632	-0.243818	0.0121327	0.00453333	0.00226667	-0.00226667	0.94143
ENST00000333421.6	ENSG00000107362.9	Series5_A549_Mock	Series5_A549_SARS_CoV_2	ABHD17B	protein_coding	protein_coding	5.08233	7.76854	5.80223	0.930878	0.255377	-0.420408	3.1758	3.11171	4.39131	0.211864	0.273576	0.495596	0.685516	0.415233	0.760033	0.3448	0.0330771
ENST00000377041.2	ENSG00000107362.9	Series5_A549_Mock	Series5_A549_SARS_CoV_2	ABHD17B	protein_coding	protein_coding	5.08233	7.76854	5.80223	0.930878	0.255377	-0.420408	1.90653	4.65684	1.41092	1.08828	0.386162	-1.71562	0.314484	0.584767	0.239967	-0.3448	0.0330942
ENST00000226253.4	ENSG00000109107.9	Series5_A549_Mock	Series5_A549_SARS_CoV_2	ALDOC	protein_coding	protein_coding	12.8308	6.3858	15.1022	0.307343	5.70239	1.24051	8.61168	6.06431	4.92625	0.322847	1.55059	-0.299304	0.716747	0.9492	0.381767	-0.567433	6.9e-10
ENST00000395321.2	ENSG00000109107.9	Series5_A549_Mock	Series5_A549_SARS_CoV_2	ALDOC	protein_coding	protein_coding	12.8308	6.3858	15.1022	0.307343	5.70239	1.24051	3.51054	0	9.35078	0	3.82972	9.87049	0.193867	0	0.570967	0.570967	6.72e-15
ENST00000460201.2	ENSG00000109107.9	Series5_A549_Mock	Series5_A549_SARS_CoV_2	ALDOC	protein_coding	protein_coding	12.8308	6.3858	15.1022	0.307343	5.70239	1.24051	0.215282	0.113582	0.332305	0.018718	0.139272	1.46982	0.0363388	0.0179333	0.0216667	0.00373333	0.921603
ENST00000578590.1	ENSG00000109107.9	Series5_A549_Mock	Series5_A549_SARS_CoV_2	ALDOC	protein_coding	protein_coding	12.8308	6.3858	15.1022	0.307343	5.70239	1.24051	0.0622134	0.0868866	0.158284	0.0435267	0.0996162	0.796527	0.0140265	0.0133333	0.00886667	-0.00446667	0.925363
ENST00000582381.1	ENSG00000109107.9	Series5_A549_Mock	Series5_A549_SARS_CoV_2	ALDOC	protein_coding	retained_intron	12.8308	6.3858	15.1022	0.307343	5.70239	1.24051	0.346016	0.121029	0.132456	0.0701935	0.056963	0.120634	0.0336061	0.0195	0.00826667	-0.0112333	0.837638
ENST00000388835.3	ENSG00000111057.6	Series5_A549_Mock	Series5_A549_SARS_CoV_2	KRT18	protein_coding	protein_coding	1352.63	1078.46	427.098	37.7229	24.8659	-1.33631	1000.05	907.606	186.799	44.5443	25.3194	-2.28052	0.669724	0.840733	0.440867	-0.399867	4.94e-06
ENST00000388837.2	ENSG00000111057.6	Series5_A549_Mock	Series5_A549_SARS_CoV_2	KRT18	protein_coding	protein_coding	1352.63	1078.46	427.098	37.7229	24.8659	-1.33631	170.801	58.4343	200.923	18.1013	35.1153	1.78158	0.212114	0.0548667	0.467233	0.412367	2.39e-05
ENST00000546656.1	ENSG00000111057.6	Series5_A549_Mock	Series5_A549_SARS_CoV_2	KRT18	protein_coding	retained_intron	1352.63	1078.46	427.098	37.7229	24.8659	-1.33631	27.2947	24.4957	9.16552	3.31034	1.40685	-1.41726	0.0167551	0.0227	0.0212667	-0.00143333	0.968004
ENST00000548015.1	ENSG00000111057.6	Series5_A549_Mock	Series5_A549_SARS_CoV_2	KRT18	protein_coding	retained_intron	1352.63	1078.46	427.098	37.7229	24.8659	-1.33631	53.353	22.8576	11.4637	1.75667	1.72167	-0.994974	0.038	0.0211667	0.0269	0.00573333	0.782974
ENST00000548496.1	ENSG00000111057.6	Series5_A549_Mock	Series5_A549_SARS_CoV_2	KRT18	protein_coding	retained_intron	1352.63	1078.46	427.098	37.7229	24.8659	-1.33631	21.0596	14.1505	3.96535	2.79191	0.770364	-1.83272	0.0104061	0.0131667	0.0093	-0.00386667	0.801494
ENST00000549078.1	ENSG00000111057.6	Series5_A549_Mock	Series5_A549_SARS_CoV_2	KRT18	protein_coding	retained_intron	1352.63	1078.46	427.098	37.7229	24.8659	-1.33631	60.9954	31.775	8.81961	9.51229	0.478364	-1.84792	0.0401592	0.0294333	0.0207667	-0.00866667	0.887684
ENST00000550600.1	ENSG00000111057.6	Series5_A549_Mock	Series5_A549_SARS_CoV_2	KRT18	protein_coding	protein_coding	1352.63	1078.46	427.098	37.7229	24.8659	-1.33631	19.0753	19.1385	5.96211	5.54097	2.98321	-1.68092	0.0128143	0.0179	0.0136667	-0.00423333	0.876534
ENST00000228820.4	ENSG00000111224.9	Series5_A549_Mock	Series5_A549_SARS_CoV_2	PARP11	protein_coding	protein_coding	1.10822	1.50563	2.06005	0.15488	0.12375	0.449747	0.562597	0.624987	0.546943	0.0279672	0.0567618	-0.189196	0.566662	0.422633	0.2665	-0.156133	0.366035
ENST00000416739.1	ENSG00000111224.9	Series5_A549_Mock	Series5_A549_SARS_CoV_2	PARP11	protein_coding	nonsense_mediated_decay	1.10822	1.50563	2.06005	0.15488	0.12375	0.449747	0.0380686	0	0.0639351	0	0.0331747	2.88626	0.0269	0	0.0329667	0.0329667	0.619995
ENST00000427057.2	ENSG00000111224.9	Series5_A549_Mock	Series5_A549_SARS_CoV_2	PARP11	protein_coding	protein_coding	1.10822	1.50563	2.06005	0.15488	0.12375	0.449747	0.195593	0.0308885	0.855041	0.0157587	0.129299	4.403	0.188223	0.0196667	0.4139	0.394233	4.03e-06
ENST00000447133.3	ENSG00000111224.9	Series5_A549_Mock	Series5_A549_SARS_CoV_2	PARP11	protein_coding	protein_coding	1.10822	1.50563	2.06005	0.15488	0.12375	0.449747	0.0396916	0.00380019	0.209216	0.00380019	0.0614562	3.98959	0.0329021	0.0021	0.104333	0.102233	0.0194525
ENST00000450737.2	ENSG00000111224.9	Series5_A549_Mock	Series5_A549_SARS_CoV_2	PARP11	protein_coding	protein_coding	1.10822	1.50563	2.06005	0.15488	0.12375	0.449747	0.245175	0.845959	0.20279	0.134425	0.137285	-2.00811	0.163408	0.5556	0.0915	-0.4641	0.00857695
ENST00000458162.2	ENSG00000111224.9	Series5_A549_Mock	Series5_A549_SARS_CoV_2	PARP11	protein_coding	nonsense_mediated_decay	1.10822	1.50563	2.06005	0.15488	0.12375	0.449747	0.0259479	0	0.163452	0	0.0364919	4.11646	0.0213	0	0.0812667	0.0812667	0.03914
ENST00000264917.5	ENSG00000113231.9	Series5_A549_Mock	Series5_A549_SARS_CoV_2	PDE8B	protein_coding	protein_coding	1.46037	2.23713	1.9632	0.35006	0.184783	-0.187544	0.856606	0.922983	1.21823	0.233203	0.310353	0.39666	0.722908	0.476233	0.640033	0.1638	0.889893
ENST00000340978.3	ENSG00000113231.9	Series5_A549_Mock	Series5_A549_SARS_CoV_2	PDE8B	protein_coding	protein_coding	1.46037	2.23713	1.9632	0.35006	0.184783	-0.187544	0.172582	0.719976	0	0.46593	0	-6.18978	0.0689673	0.302333	0	-0.302333	0.0162871
ENST00000342343.4	ENSG00000113231.9	Series5_A549_Mock	Series5_A549_SARS_CoV_2	PDE8B	protein_coding	protein_coding	1.46037	2.23713	1.9632	0.35006	0.184783	-0.187544	0.188893	0.531909	0	0.531909	0	-5.75998	0.0624449	0.196033	0	-0.196033	0.874004
ENST00000346042.3	ENSG00000113231.9	Series5_A549_Mock	Series5_A549_SARS_CoV_2	PDE8B	protein_coding	protein_coding	1.46037	2.23713	1.9632	0.35006	0.184783	-0.187544	0.139341	0	0.706906	0	0.382078	6.16371	0.0518898	0	0.3432	0.3432	0.321444
ENST00000503963.1	ENSG00000113231.9	Series5_A549_Mock	Series5_A549_SARS_CoV_2	PDE8B	protein_coding	protein_coding	1.46037	2.23713	1.9632	0.35006	0.184783	-0.187544	0.0424924	0.0587348	0.0358279	0.0399309	0.0358279	-0.584814	0.0143633	0.0234667	0.0156	-0.00786667	0.938528
ENST00000505283.1	ENSG00000113231.9	Series5_A549_Mock	Series5_A549_SARS_CoV_2	PDE8B	protein_coding	protein_coding	1.46037	2.23713	1.9632	0.35006	0.184783	-0.187544	0.0538431	0.00352607	0.00223737	0.00182509	0.00223737	-0.14445	0.0772061	0.0019	0.00116667	-0.000733333	NA
ENST00000265073.4	ENSG00000113387.7	Series5_A549_Mock	Series5_A549_SARS_CoV_2	SUB1	protein_coding	protein_coding	97.9618	60.6535	137.016	17.2316	6.33221	1.17555	25.8438	26.0644	6.90039	3.0689	1.1686	-1.91579	0.428616	0.531533	0.0499667	-0.481567	0.0207811
ENST00000504016.1	ENSG00000113387.7	Series5_A549_Mock	Series5_A549_SARS_CoV_2	SUB1	protein_coding	processed_transcript	97.9618	60.6535	137.016	17.2316	6.33221	1.17555	0.916771	1.14298	0.0686648	0.406182	0.00310859	-3.8735	0.0108653	0.0259	0.000533333	-0.0253667	0.00317396
ENST00000506237.1	ENSG00000113387.7	Series5_A549_Mock	Series5_A549_SARS_CoV_2	SUB1	protein_coding	protein_coding	97.9618	60.6535	137.016	17.2316	6.33221	1.17555	23.1263	21.6559	39.2914	21.6559	14.1345	0.85916	0.190582	0.231433	0.293533	0.0621	0.359334
ENST00000511175.1	ENSG00000113387.7	Series5_A549_Mock	Series5_A549_SARS_CoV_2	SUB1	protein_coding	retained_intron	97.9618	60.6535	137.016	17.2316	6.33221	1.17555	2.98898	4.71954	1.13448	4.05667	0.568592	-2.04701	0.0373408	0.0914	0.00793333	-0.0834667	0.696249
ENST00000511615.1	ENSG00000113387.7	Series5_A549_Mock	Series5_A549_SARS_CoV_2	SUB1	protein_coding	nonsense_mediated_decay	97.9618	60.6535	137.016	17.2316	6.33221	1.17555	1.75023	0.245899	2.18487	0.122199	1.17282	3.10049	0.0169837	0.00476667	0.0155667	0.0108	0.778278
ENST00000512913.1	ENSG00000113387.7	Series5_A549_Mock	Series5_A549_SARS_CoV_2	SUB1	protein_coding	protein_coding	97.9618	60.6535	137.016	17.2316	6.33221	1.17555	32.9565	5.13945	80.4304	2.67148	17.0884	3.96543	0.233159	0.0793667	0.5829	0.503533	0.284031
ENST00000513013.1	ENSG00000113387.7	Series5_A549_Mock	Series5_A549_SARS_CoV_2	SUB1	protein_coding	processed_transcript	97.9618	60.6535	137.016	17.2316	6.33221	1.17555	2.65882	0.199582	6.45313	0.199582	3.00146	4.94664	0.0202694	0.00213333	0.0454667	0.0433333	0.0595263
ENST00000515355.1	ENSG00000113387.7	Series5_A549_Mock	Series5_A549_SARS_CoV_2	SUB1	protein_coding	protein_coding	97.9618	60.6535	137.016	17.2316	6.33221	1.17555	6.2471	0.538953	0	0.538953	0	-5.77861	0.0465224	0.0152333	0	-0.0152333	0.815036
ENST00000350125.3	ENSG00000120685.15	Series5_A549_Mock	Series5_A549_SARS_CoV_2	PROSER1	protein_coding	protein_coding	7.91502	6.55081	6.39209	0.0228206	0.41067	-0.0353304	0.412742	0.157099	2.17525	0.0858717	0.445927	3.70902	0.0571122	0.0240667	0.344233	0.320167	0.00277557
ENST00000352251.3	ENSG00000120685.15	Series5_A549_Mock	Series5_A549_SARS_CoV_2	PROSER1	protein_coding	protein_coding	7.91502	6.55081	6.39209	0.0228206	0.41067	-0.0353304	6.6296	6.14481	3.8512	0.183668	0.593578	-0.672666	0.846531	0.937933	0.600133	-0.3378	0.0183453
ENST00000436678.1	ENSG00000120685.15	Series5_A549_Mock	Series5_A549_SARS_CoV_2	PROSER1	protein_coding	retained_intron	7.91502	6.55081	6.39209	0.0228206	0.41067	-0.0353304	0.10509	0.0561261	0.0974648	0.0204659	0.0164989	0.700571	0.0147306	0.00856667	0.0155	0.00693333	0.794769
ENST00000492646.1	ENSG00000120685.15	Series5_A549_Mock	Series5_A549_SARS_CoV_2	PROSER1	protein_coding	retained_intron	7.91502	6.55081	6.39209	0.0228206	0.41067	-0.0353304	0.141906	0.0221512	0.0856043	0.0131678	0.0675955	1.5722	0.0278327	0.0034	0.0122333	0.00883333	0.856349
ENST00000496138.2	ENSG00000120685.15	Series5_A549_Mock	Series5_A549_SARS_CoV_2	PROSER1	protein_coding	retained_intron	7.91502	6.55081	6.39209	0.0228206	0.41067	-0.0353304	0.322727	0.0543699	0.0465146	0.0282964	0.0147219	-0.187761	0.023202	0.00833333	0.00706667	-0.00126667	1
ENST00000602512.1	ENSG00000120685.15	Series5_A549_Mock	Series5_A549_SARS_CoV_2	PROSER1	protein_coding	retained_intron	7.91502	6.55081	6.39209	0.0228206	0.41067	-0.0353304	0.158705	0.0381007	0.0229282	0.0244935	0.00393034	-0.546735	0.0123041	0.00586667	0.00363333	-0.00223333	0.918162
ENST00000367102.2	ENSG00000122335.9	Series5_A549_Mock	Series5_A549_SARS_CoV_2	SERAC1	protein_coding	protein_coding	2.17287	1.95878	2.37844	0.0942389	0.0582358	0.278767	0.504883	0.199765	0	0.104118	0	-4.3907	0.260069	0.1065	0	-0.1065	0.24402
ENST00000367104.3	ENSG00000122335.9	Series5_A549_Mock	Series5_A549_SARS_CoV_2	SERAC1	protein_coding	protein_coding	2.17287	1.95878	2.37844	0.0942389	0.0582358	0.278767	0.729756	0.45417	2.11361	0.45417	0.0459092	2.19379	0.295241	0.212333	0.888867	0.676533	0.104516
ENST00000435180.1	ENSG00000122335.9	Series5_A549_Mock	Series5_A549_SARS_CoV_2	SERAC1	protein_coding	protein_coding	2.17287	1.95878	2.37844	0.0942389	0.0582358	0.278767	0.111304	0.136735	0.0944272	0.0614335	0.0273604	-0.490715	0.0489224	0.0720333	0.0392	-0.0328333	0.849512
ENST00000606965.1	ENSG00000122335.9	Series5_A549_Mock	Series5_A549_SARS_CoV_2	SERAC1	protein_coding	nonsense_mediated_decay	2.17287	1.95878	2.37844	0.0942389	0.0582358	0.278767	0.144341	0	0	0	0	0	0.0586653	0	0	0	NA
ENST00000607000.1	ENSG00000122335.9	Series5_A549_Mock	Series5_A549_SARS_CoV_2	SERAC1	protein_coding	protein_coding	2.17287	1.95878	2.37844	0.0942389	0.0582358	0.278767	0.043812	0.0380314	0.0655287	0.0238244	0.0239975	0.653047	0.0252061	0.0201333	0.0278667	0.00773333	0.910234
ENST00000607071.1	ENSG00000122335.9	Series5_A549_Mock	Series5_A549_SARS_CoV_2	SERAC1	protein_coding	nonsense_mediated_decay	2.17287	1.95878	2.37844	0.0942389	0.0582358	0.278767	0.0274393	0.00557246	0.0264361	0.00557246	0.00739165	1.22637	0.0155265	0.0029	0.0110333	0.00813333	0.850281
ENST00000607742.1	ENSG00000122335.9	Series5_A549_Mock	Series5_A549_SARS_CoV_2	SERAC1	protein_coding	nonsense_mediated_decay	2.17287	1.95878	2.37844	0.0942389	0.0582358	0.278767	0.611332	1.12451	0.0784388	0.196196	0.00227097	-3.68124	0.296369	0.5861	0.0330333	-0.553067	1.27e-05
ENST00000262662.1	ENSG00000123080.6	Series5_A549_Mock	Series5_A549_SARS_CoV_2	CDKN2C	protein_coding	protein_coding	9.2032	10.5307	2.82223	0.374634	0.480605	-1.89596	1.99246	4.02958	0.147562	0.759814	0.147562	-4.68021	0.248659	0.3881	0.0521667	-0.335933	0.157461
ENST00000371761.3	ENSG00000123080.6	Series5_A549_Mock	Series5_A549_SARS_CoV_2	CDKN2C	protein_coding	protein_coding	9.2032	10.5307	2.82223	0.374634	0.480605	-1.89596	2.43916	1.27839	1.30912	0.534124	0.203854	0.0340032	0.289514	0.1241	0.466033	0.341933	0.0113451
ENST00000396148.1	ENSG00000123080.6	Series5_A549_Mock	Series5_A549_SARS_CoV_2	CDKN2C	protein_coding	protein_coding	9.2032	10.5307	2.82223	0.374634	0.480605	-1.89596	4.77157	5.22272	1.36555	1.41406	0.335932	-1.92756	0.461833	0.487833	0.481833	-0.006	0.999997
ENST00000244815.5	ENSG00000124831.14	Series5_A549_Mock	Series5_A549_SARS_CoV_2	LRRFIP1	protein_coding	protein_coding	48.1358	31.2538	42.0972	1.27979	1.8445	0.429572	18.7909	6.83081	25.052	1.83801	0.995564	1.87326	0.388392	0.220067	0.5972	0.377133	0.0109765
ENST00000289175.6	ENSG00000124831.14	Series5_A549_Mock	Series5_A549_SARS_CoV_2	LRRFIP1	protein_coding	protein_coding	48.1358	31.2538	42.0972	1.27979	1.8445	0.429572	20.2494	17.2124	7.12643	2.33095	1.31235	-1.27101	0.405867	0.548867	0.171067	-0.3778	0.00248803
ENST00000308482.9	ENSG00000124831.14	Series5_A549_Mock	Series5_A549_SARS_CoV_2	LRRFIP1	protein_coding	protein_coding	48.1358	31.2538	42.0972	1.27979	1.8445	0.429572	2.56115	2.46017	1.86882	0.237741	0.152091	-0.394788	0.0559429	0.0784667	0.0445667	-0.0339	0.102585
ENST00000392000.4	ENSG00000124831.14	Series5_A549_Mock	Series5_A549_SARS_CoV_2	LRRFIP1	protein_coding	protein_coding	48.1358	31.2538	42.0972	1.27979	1.8445	0.429572	1.75081	1.49435	4.26957	0.291753	2.73141	1.50832	0.0371184	0.0472333	0.0986	0.0513667	0.894793
ENST00000474195.1	ENSG00000124831.14	Series5_A549_Mock	Series5_A549_SARS_CoV_2	LRRFIP1	protein_coding	retained_intron	48.1358	31.2538	42.0972	1.27979	1.8445	0.429572	0.658745	0.321138	0.486557	0.120985	0.188806	0.584527	0.0154551	0.0104	0.0112667	0.000866667	0.986516
ENST00000478958.1	ENSG00000124831.14	Series5_A549_Mock	Series5_A549_SARS_CoV_2	LRRFIP1	protein_coding	retained_intron	48.1358	31.2538	42.0972	1.27979	1.8445	0.429572	2.88869	2.34716	2.04387	0.289432	0.236043	-0.198702	0.0685204	0.0759333	0.0482667	-0.0276667	0.502634
ENST00000356239.3	ENSG00000127914.12	Series5_A549_Mock	Series5_A549_SARS_CoV_2	AKAP9	protein_coding	protein_coding	6.10343	5.18079	6.17973	0.862419	0.350672	0.253924	1.07816	0.675355	5.06595	0.675355	0.339866	2.88875	0.165771	0.0983333	0.821333	0.723	0.046845
ENST00000359028.2	ENSG00000127914.12	Series5_A549_Mock	Series5_A549_SARS_CoV_2	AKAP9	protein_coding	protein_coding	6.10343	5.18079	6.17973	0.862419	0.350672	0.253924	2.64004	1.57631	0	0.79699	0	-7.30953	0.447518	0.3676	0	-0.3676	0.2785
ENST00000394534.2	ENSG00000127914.12	Series5_A549_Mock	Series5_A549_SARS_CoV_2	AKAP9	protein_coding	protein_coding	6.10343	5.18079	6.17973	0.862419	0.350672	0.253924	0.756625	1.4044	0.202114	0.477068	0.10615	-2.73728	0.127696	0.257067	0.0329	-0.224167	0.0168806
ENST00000394564.1	ENSG00000127914.12	Series5_A549_Mock	Series5_A549_SARS_CoV_2	AKAP9	protein_coding	protein_coding	6.10343	5.18079	6.17973	0.862419	0.350672	0.253924	0.318487	0.493175	0.14432	0.066901	0.0487776	-1.70513	0.0426816	0.0961333	0.0242333	-0.0719	0.0134878
ENST00000435423.1	ENSG00000127914.12	Series5_A549_Mock	Series5_A549_SARS_CoV_2	AKAP9	protein_coding	protein_coding	6.10343	5.18079	6.17973	0.862419	0.350672	0.253924	0.185558	0.211355	0.223681	0.0458558	0.0684891	0.0781823	0.0282714	0.0405333	0.0351333	-0.0054	0.926438
ENST00000487258.1	ENSG00000127914.12	Series5_A549_Mock	Series5_A549_SARS_CoV_2	AKAP9	protein_coding	retained_intron	6.10343	5.18079	6.17973	0.862419	0.350672	0.253924	0.719315	0.430879	0.414626	0.116407	0.222088	-0.0541903	0.119231	0.0805333	0.0664667	-0.0140667	0.854539
ENST00000487692.1	ENSG00000127914.12	Series5_A549_Mock	Series5_A549_SARS_CoV_2	AKAP9	protein_coding	retained_intron	6.10343	5.18079	6.17973	0.862419	0.350672	0.253924	0.0940543	0.0272059	0.0349184	0.00791641	0.011764	0.271778	0.0176184	0.0052	0.0055	0.0003	0.93829
ENST00000493976.1	ENSG00000127914.12	Series5_A549_Mock	Series5_A549_SARS_CoV_2	AKAP9	protein_coding	retained_intron	6.10343	5.18079	6.17973	0.862419	0.350672	0.253924	0.240216	0.0564683	0.0400974	0.040158	0.0381945	-0.407932	0.0414694	0.00903333	0.00596667	-0.00306667	0.897805
ENST00000355749.2	ENSG00000128609.10	Series5_A549_Mock	Series5_A549_SARS_CoV_2	NDUFA5	protein_coding	protein_coding	24.6791	20.0653	26.5947	1.61964	3.00582	0.406258	11.0496	10.8442	5.70956	2.0563	0.644469	-0.92428	0.446631	0.5507	0.214733	-0.335967	0.103415
ENST00000378795.4	ENSG00000128609.10	Series5_A549_Mock	Series5_A549_SARS_CoV_2	NDUFA5	protein_coding	protein_coding	24.6791	20.0653	26.5947	1.61964	3.00582	0.406258	6.16872	1.72424	13.3358	0.306639	1.69195	2.94401	0.261478	0.0847667	0.499633	0.414867	4.18e-25
ENST00000459880.1	ENSG00000128609.10	Series5_A549_Mock	Series5_A549_SARS_CoV_2	NDUFA5	protein_coding	retained_intron	24.6791	20.0653	26.5947	1.61964	3.00582	0.406258	0.423644	0.277929	0.406414	0.188023	0.337849	0.532307	0.0170653	0.0129667	0.0142667	0.0013	0.964783
ENST00000466896.1	ENSG00000128609.10	Series5_A549_Mock	Series5_A549_SARS_CoV_2	NDUFA5	protein_coding	nonsense_mediated_decay	24.6791	20.0653	26.5947	1.61964	3.00582	0.406258	1.79328	0.762271	1.09528	0.0876113	0.153771	0.517228	0.0655265	0.0383667	0.0413667	0.003	0.964166
ENST00000467117.1	ENSG00000128609.10	Series5_A549_Mock	Series5_A549_SARS_CoV_2	NDUFA5	protein_coding	processed_transcript	24.6791	20.0653	26.5947	1.61964	3.00582	0.406258	3.16371	5.30311	5.28523	2.64818	0.543862	-0.00486286	0.124661	0.251067	0.2031	-0.0479667	1
ENST00000470123.1	ENSG00000128609.10	Series5_A549_Mock	Series5_A549_SARS_CoV_2	NDUFA5	protein_coding	protein_coding	24.6791	20.0653	26.5947	1.61964	3.00582	0.406258	0.541215	0.155016	0.0557238	0.0674769	0.0109777	-1.32812	0.0254796	0.00763333	0.00213333	-0.0055	0.392171
ENST00000492549.1	ENSG00000128609.10	Series5_A549_Mock	Series5_A549_SARS_CoV_2	NDUFA5	protein_coding	retained_intron	24.6791	20.0653	26.5947	1.61964	3.00582	0.406258	1.28011	0.849983	0.450127	0.47855	0.235157	-0.902275	0.0486122	0.047	0.0154	-0.0316	0.864217
ENST00000320389.7	ENSG00000130294.10	Series5_A549_Mock	Series5_A549_SARS_CoV_2	KIF1A	protein_coding	protein_coding	6.90183	0.188351	0.620334	0.0464407	0.050777	1.66806	6.50914	0	0.560754	0	0.0641243	5.8348	0.383186	0	0.9066	0.9066	6.32e-06
ENST00000463388.1	ENSG00000130294.10	Series5_A549_Mock	Series5_A549_SARS_CoV_2	KIF1A	protein_coding	retained_intron	6.90183	0.188351	0.620334	0.0464407	0.050777	1.66806	0.00420066	0.00167498	0.000184929	0.00106013	6.72e-05	-0.196984	0.0248472	0.0073	0.0003	-0.007	NA
ENST00000492812.1	ENSG00000130294.10	Series5_A549_Mock	Series5_A549_SARS_CoV_2	KIF1A	protein_coding	retained_intron	6.90183	0.188351	0.620334	0.0464407	0.050777	1.66806	0.0329707	0.034372	0.00854563	0.034372	0.00854563	-1.25857	0.0357056	0.122767	0.0134667	-0.1093	0.663092
ENST00000498729.2	ENSG00000130294.10	Series5_A549_Mock	Series5_A549_SARS_CoV_2	KIF1A	protein_coding	protein_coding	6.90183	0.188351	0.620334	0.0464407	0.050777	1.66806	0.102388	0.131814	0	0.00149058	0	-3.82592	0.527594	0.7753	0	-0.7753	0.00181664
ENST00000254101.3	ENSG00000131791.6	Series5_A549_Mock	Series5_A549_SARS_CoV_2	PRKAB2	protein_coding	protein_coding	1.90417	2.8342	1.41201	0.386832	0.190971	-1.00009	0.614979	0.324528	1.0398	0.067979	0.0957308	1.64992	0.498048	0.125367	0.746867	0.6215	2.28e-06
ENST00000425272.2	ENSG00000131791.6	Series5_A549_Mock	Series5_A549_SARS_CoV_2	PRKAB2	protein_coding	protein_coding	1.90417	2.8342	1.41201	0.386832	0.190971	-1.00009	0.869399	2.21487	0	0.542202	0	-7.79758	0.256928	0.7574	0	-0.7574	1.23e-08
ENST00000474939.1	ENSG00000131791.6	Series5_A549_Mock	Series5_A549_SARS_CoV_2	PRKAB2	protein_coding	processed_transcript	1.90417	2.8342	1.41201	0.386832	0.190971	-1.00009	0.214386	0.196346	0.115447	0.0534452	0.115447	-0.71799	0.107157	0.0759333	0.0685	-0.00743333	0.829757
ENST00000496858.1	ENSG00000131791.6	Series5_A549_Mock	Series5_A549_SARS_CoV_2	PRKAB2	protein_coding	processed_transcript	1.90417	2.8342	1.41201	0.386832	0.190971	-1.00009	0.205411	0.0984594	0.256763	0.0682738	0.0530071	1.2984	0.137872	0.0413	0.1846	0.1433	0.246652
ENST00000256010.6	ENSG00000133636.6	Series5_A549_Mock	Series5_A549_SARS_CoV_2	NTS	protein_coding	protein_coding	39.6166	1.24326	0.33891	0.0566007	0.0359511	-1.84476	38.8957	1.15338	0.169406	0.045235	0.0480883	-2.69702	0.809967	0.928267	0.484367	-0.4439	0.00249743
ENST00000550879.1	ENSG00000133636.6	Series5_A549_Mock	Series5_A549_SARS_CoV_2	NTS	protein_coding	retained_intron	39.6166	1.24326	0.33891	0.0566007	0.0359511	-1.84476	0.26173	0.0577519	0.14393	0.0189461	0.0216025	1.18394	0.15232	0.0477667	0.426033	0.378267	0.00151737
ENST00000551529.1	ENSG00000133636.6	Series5_A549_Mock	Series5_A549_SARS_CoV_2	NTS	protein_coding	protein_coding	39.6166	1.24326	0.33891	0.0566007	0.0359511	-1.84476	0.45926	0.0321292	0.0255739	0.0321292	0.0217888	-0.244002	0.03772	0.0239667	0.0896	0.0656333	0.904843
ENST00000256644.4	ENSG00000134248.9	Series5_A549_Mock	Series5_A549_SARS_CoV_2	LAMTOR5	protein_coding	protein_coding	80.7042	63.1877	66.2894	4.70195	1.82534	0.069123	22.9645	28.3798	6.49166	4.20447	1.27417	-2.1265	0.305022	0.4581	0.0981667	-0.359933	0.00183041
ENST00000464240.1	ENSG00000134248.9	Series5_A549_Mock	Series5_A549_SARS_CoV_2	LAMTOR5	protein_coding	retained_intron	80.7042	63.1877	66.2894	4.70195	1.82534	0.069123	2.28203	3.29419	3.05255	1.25308	0.31547	-0.10956	0.0284653	0.0511333	0.0458667	-0.00526667	0.999754
ENST00000474861.2	ENSG00000134248.9	Series5_A549_Mock	Series5_A549_SARS_CoV_2	LAMTOR5	protein_coding	protein_coding	80.7042	63.1877	66.2894	4.70195	1.82534	0.069123	3.73209	6.03749	6.25214	1.06591	2.12569	0.0503191	0.0541735	0.0993	0.0947	-0.0046	0.977262
ENST00000483260.1	ENSG00000134248.9	Series5_A549_Mock	Series5_A549_SARS_CoV_2	LAMTOR5	protein_coding	protein_coding	80.7042	63.1877	66.2894	4.70195	1.82534	0.069123	3.54545	4.57841	4.22521	1.72619	1.11982	-0.115558	0.048702	0.0727333	0.0629333	-0.0098	0.986344
ENST00000531779.1	ENSG00000134248.9	Series5_A549_Mock	Series5_A549_SARS_CoV_2	LAMTOR5	protein_coding	retained_intron	80.7042	63.1877	66.2894	4.70195	1.82534	0.069123	6.16101	4.99891	0.649889	3.91067	0.182561	-2.9242	0.0629673	0.0769333	0.00986667	-0.0670667	0.535004
ENST00000602318.1	ENSG00000134248.9	Series5_A549_Mock	Series5_A549_SARS_CoV_2	LAMTOR5	protein_coding	protein_coding	80.7042	63.1877	66.2894	4.70195	1.82534	0.069123	38.1001	9.69915	39.0473	5.77316	2.8844	2.00818	0.446698	0.1443	0.5898	0.4455	0.0212998
ENST00000602858.1	ENSG00000134248.9	Series5_A549_Mock	Series5_A549_SARS_CoV_2	LAMTOR5	protein_coding	protein_coding	80.7042	63.1877	66.2894	4.70195	1.82534	0.069123	3.919	6.19975	6.57065	1.54908	2.21751	0.0836934	0.0539714	0.0974667	0.0986667	0.0012	0.991455
ENST00000257555.6	ENSG00000135100.13	Series5_A549_Mock	Series5_A549_SARS_CoV_2	HNF1A	protein_coding	protein_coding	4.36998	8.83174	2.88599	0.621732	0.447139	-1.61027	2.86798	3.54016	2.60351	0.619635	0.338912	-0.441893	0.793007	0.4132	0.909267	0.496067	0.000366667
ENST00000400024.2	ENSG00000135100.13	Series5_A549_Mock	Series5_A549_SARS_CoV_2	HNF1A	protein_coding	protein_coding	4.36998	8.83174	2.88599	0.621732	0.447139	-1.61027	0.0858633	0.180417	0.10612	0.0489653	0.0717814	-0.713545	0.0162587	0.0204	0.0315	0.0111	0.850141
ENST00000402929.1	ENSG00000135100.13	Series5_A549_Mock	Series5_A549_SARS_CoV_2	HNF1A	protein_coding	protein_coding	4.36998	8.83174	2.88599	0.621732	0.447139	-1.61027	0.147092	0.237649	0.13428	0.015898	0.0445282	-0.779422	0.0276174	0.0274	0.0441333	0.0167333	0.682161
ENST00000541395.1	ENSG00000135100.13	Series5_A549_Mock	Series5_A549_SARS_CoV_2	HNF1A	protein_coding	protein_coding	4.36998	8.83174	2.88599	0.621732	0.447139	-1.61027	0.803877	3.15826	0.00128094	0.252153	0.00128094	-8.13366	0.0945804	0.357233	0.000466667	-0.356767	3.66e-21
ENST00000544413.1	ENSG00000135100.13	Series5_A549_Mock	Series5_A549_SARS_CoV_2	HNF1A	protein_coding	protein_coding	4.36998	8.83174	2.88599	0.621732	0.447139	-1.61027	0.419444	1.55236	0	0.963149	0	-7.28758	0.0590391	0.162567	0	-0.162567	0.418088
ENST00000258743.5	ENSG00000136244.7	Series5_A549_Mock	Series5_A549_SARS_CoV_2	IL6	protein_coding	protein_coding	15.9748	0.317143	6.11149	0.055044	1.03718	4.22589	11.938	0	3.40253	0	0.418839	8.4147	0.403424	0	0.5802	0.5802	0.00107328
ENST00000404625.1	ENSG00000136244.7	Series5_A549_Mock	Series5_A549_SARS_CoV_2	IL6	protein_coding	protein_coding	15.9748	0.317143	6.11149	0.055044	1.03718	4.22589	0.967424	0.0775873	0.00983895	0.0775873	0.00983895	-2.14239	0.265351	0.333333	0.0017	-0.331633	0.741448
ENST00000406575.1	ENSG00000136244.7	Series5_A549_Mock	Series5_A549_SARS_CoV_2	IL6	protein_coding	protein_coding	15.9748	0.317143	6.11149	0.055044	1.03718	4.22589	0.222102	0.109642	0.138244	0.109642	0.0246648	0.309248	0.0415829	0.2607	0.0252333	-0.235467	0.801595
ENST00000407492.1	ENSG00000136244.7	Series5_A549_Mock	Series5_A549_SARS_CoV_2	IL6	protein_coding	protein_coding	15.9748	0.317143	6.11149	0.055044	1.03718	4.22589	0.866657	0	0.970704	0	0.678454	6.61575	0.038139	0	0.130833	0.130833	0.818364
ENST00000420258.2	ENSG00000136244.7	Series5_A549_Mock	Series5_A549_SARS_CoV_2	IL6	protein_coding	protein_coding	15.9748	0.317143	6.11149	0.055044	1.03718	4.22589	0.239197	0.0235099	0.0882377	0.0132867	0.0643609	1.55169	0.0333366	0.0639	0.0186667	-0.0452333	0.477048
ENST00000426291.1	ENSG00000136244.7	Series5_A549_Mock	Series5_A549_SARS_CoV_2	IL6	protein_coding	protein_coding	15.9748	0.317143	6.11149	0.055044	1.03718	4.22589	0.170988	0.0132216	0.251413	0.0132216	0.0798552	3.49279	0.0398561	0.0314333	0.0416333	0.0102	0.972274
ENST00000464710.1	ENSG00000136244.7	Series5_A549_Mock	Series5_A549_SARS_CoV_2	IL6	protein_coding	retained_intron	15.9748	0.317143	6.11149	0.055044	1.03718	4.22589	0.167203	0.030177	0.320809	0.0272399	0.147376	3.04156	0.0468585	0.0992667	0.0477333	-0.0515333	0.881057
ENST00000485300.1	ENSG00000136244.7	Series5_A549_Mock	Series5_A549_SARS_CoV_2	IL6	protein_coding	retained_intron	15.9748	0.317143	6.11149	0.055044	1.03718	4.22589	1.36329	0.0630056	0.850909	0.0630056	0.471042	3.55978	0.126888	0.211367	0.1406	-0.0707667	0.995166
ENST00000290894.8	ENSG00000138606.15	Series5_A549_Mock	Series5_A549_SARS_CoV_2	SHF	protein_coding	protein_coding	1.02148	1.15613	1.14083	0.104542	0.220275	-0.0190619	0.269383	0.281736	0.329368	0.118714	0.105945	0.218187	0.453759	0.266467	0.277333	0.0108667	0.969442
ENST00000558294.1	ENSG00000138606.15	Series5_A549_Mock	Series5_A549_SARS_CoV_2	SHF	protein_coding	protein_coding	1.02148	1.15613	1.14083	0.104542	0.220275	-0.0190619	0.0443585	0.0891589	0.20018	0.0502265	0.125623	1.08381	0.0444659	0.0822333	0.156767	0.0745333	0.922896
ENST00000559566.1	ENSG00000138606.15	Series5_A549_Mock	Series5_A549_SARS_CoV_2	SHF	protein_coding	protein_coding	1.02148	1.15613	1.14083	0.104542	0.220275	-0.0190619	0.0331524	0.134629	0.0125325	0.0832626	0.0125325	-2.68228	0.0330545	0.1109	0.0127	-0.0982	0.515013
ENST00000560471.1	ENSG00000138606.15	Series5_A549_Mock	Series5_A549_SARS_CoV_2	SHF	protein_coding	protein_coding	1.02148	1.15613	1.14083	0.104542	0.220275	-0.0190619	0.0358292	0.101088	0.0127	0.0563156	0.0127	-2.29095	0.0615773	0.0930333	0.0128667	-0.0801667	0.580955
ENST00000560540.1	ENSG00000138606.15	Series5_A549_Mock	Series5_A549_SARS_CoV_2	SHF	protein_coding	protein_coding	1.02148	1.15613	1.14083	0.104542	0.220275	-0.0190619	0.305884	0.0161758	0.51047	0.00917248	0.0343975	4.31351	0.210225	0.0134333	0.467567	0.454133	6e-07
ENST00000560734.1	ENSG00000138606.15	Series5_A549_Mock	Series5_A549_SARS_CoV_2	SHF	protein_coding	protein_coding	1.02148	1.15613	1.14083	0.104542	0.220275	-0.0190619	0.313719	0.502107	0.0655163	0.251085	0.0655163	-2.76158	0.184375	0.4062	0.0663667	-0.339833	0.611174
ENST00000266458.5	ENSG00000139112.6	Series5_A549_Mock	Series5_A549_SARS_CoV_2	GABARAPL1	protein_coding	protein_coding	25.6134	18.6123	33.775	0.961708	1.21129	0.859354	19.6947	16.1816	12.5559	1.79208	2.96948	-0.365728	0.781853	0.865933	0.374767	-0.491167	0.0109765
ENST00000421801.2	ENSG00000139112.6	Series5_A549_Mock	Series5_A549_SARS_CoV_2	GABARAPL1	protein_coding	protein_coding	25.6134	18.6123	33.775	0.961708	1.21129	0.859354	0.908878	0.818393	2.42421	0.295063	0.727308	1.55507	0.0364041	0.0444667	0.0731	0.0286333	0.799413
ENST00000540424.1	ENSG00000139112.6	Series5_A549_Mock	Series5_A549_SARS_CoV_2	GABARAPL1	protein_coding	nonsense_mediated_decay	25.6134	18.6123	33.775	0.961708	1.21129	0.859354	1.67573	0.0509305	12.1852	0.040004	5.41775	7.64493	0.0509224	0.00286667	0.351633	0.348767	0.00408259
ENST00000541453.1	ENSG00000139112.6	Series5_A549_Mock	Series5_A549_SARS_CoV_2	GABARAPL1	protein_coding	nonsense_mediated_decay	25.6134	18.6123	33.775	0.961708	1.21129	0.859354	0.311442	0	0.602917	0	0.536667	5.93762	0.0101082	0	0.0190333	0.0190333	0.617639
ENST00000541960.1	ENSG00000139112.6	Series5_A549_Mock	Series5_A549_SARS_CoV_2	GABARAPL1	protein_coding	nonsense_mediated_decay	25.6134	18.6123	33.775	0.961708	1.21129	0.859354	1.3646	0.797535	4.27513	0.187133	1.78856	2.40774	0.0718082	0.0440333	0.130333	0.0863	0.494714
ENST00000546017.1	ENSG00000139112.6	Series5_A549_Mock	Series5_A549_SARS_CoV_2	GABARAPL1	protein_coding	protein_coding	25.6134	18.6123	33.775	0.961708	1.21129	0.859354	1.37055	0.657675	1.51834	0.657675	1.51834	1.19475	0.0382245	0.0367333	0.0444667	0.00773333	0.981287
ENST00000267082.5	ENSG00000139626.11	Series5_A549_Mock	Series5_A549_SARS_CoV_2	ITGB7	protein_coding	protein_coding	1.20186	1.26931	0.444447	0.176018	0.119748	-1.49319	0.608115	0.27341	0.296033	0.0601686	0.0178279	0.110793	0.567076	0.233067	0.746233	0.513167	0.168923
ENST00000542497.1	ENSG00000139626.11	Series5_A549_Mock	Series5_A549_SARS_CoV_2	ITGB7	protein_coding	nonsense_mediated_decay	1.20186	1.26931	0.444447	0.176018	0.119748	-1.49319	0.0351846	0	0	0	0	0	0.0106022	0	0	0	NA
ENST00000548269.1	ENSG00000139626.11	Series5_A549_Mock	Series5_A549_SARS_CoV_2	ITGB7	protein_coding	retained_intron	1.20186	1.26931	0.444447	0.176018	0.119748	-1.49319	0.134063	0.379418	0.137797	0.121469	0.100854	-1.3977	0.14825	0.286433	0.232	-0.0544333	0.960587
ENST00000548706.1	ENSG00000139626.11	Series5_A549_Mock	Series5_A549_SARS_CoV_2	ITGB7	protein_coding	retained_intron	1.20186	1.26931	0.444447	0.176018	0.119748	-1.49319	0.14079	0.447337	0	0.0333014	0	-5.51519	0.113454	0.360833	0	-0.360833	0.000106236
ENST00000551319.1	ENSG00000139626.11	Series5_A549_Mock	Series5_A549_SARS_CoV_2	ITGB7	protein_coding	protein_coding	1.20186	1.26931	0.444447	0.176018	0.119748	-1.49319	0.0802894	0.148065	0	0.0646956	0	-3.98245	0.0563283	0.1061	0	-0.1061	0.263808
ENST00000589179.1	ENSG00000139626.11	Series5_A549_Mock	Series5_A549_SARS_CoV_2	ITGB7	protein_coding	retained_intron	1.20186	1.26931	0.444447	0.176018	0.119748	-1.49319	0.117092	0.0210819	0.00593253	0.0210806	0.00593253	-0.964101	0.0713022	0.0135667	0.0147667	0.0012	0.97922
ENST00000316738.7	ENSG00000140025.11	Series5_A549_Mock	Series5_A549_SARS_CoV_2	EFCAB11	protein_coding	protein_coding	3.90829	4.65405	6.68209	0.729225	0.322351	0.520873	2.50006	2.48129	1.36961	0.241668	0.0371734	-0.852629	0.682296	0.562667	0.206367	-0.3563	0.016007
ENST00000538485.2	ENSG00000140025.11	Series5_A549_Mock	Series5_A549_SARS_CoV_2	EFCAB11	protein_coding	protein_coding	3.90829	4.65405	6.68209	0.729225	0.322351	0.520873	0.434792	0.510998	0.329475	0.0564981	0.0467687	-0.61797	0.115369	0.116267	0.0489	-0.0673667	0.123974
ENST00000554761.1	ENSG00000140025.11	Series5_A549_Mock	Series5_A549_SARS_CoV_2	EFCAB11	protein_coding	retained_intron	3.90829	4.65405	6.68209	0.729225	0.322351	0.520873	0.0510857	0.107454	0.0808864	0.0256588	0.0145232	-0.369957	0.0118653	0.0225333	0.0122	-0.0103333	0.665285
ENST00000555872.1	ENSG00000140025.11	Series5_A549_Mock	Series5_A549_SARS_CoV_2	EFCAB11	protein_coding	protein_coding	3.90829	4.65405	6.68209	0.729225	0.322351	0.520873	0.206664	0.252179	0.135765	0.160367	0.0927874	-0.846912	0.0618837	0.0626667	0.0191667	-0.0435	0.765629
ENST00000556609.1	ENSG00000140025.11	Series5_A549_Mock	Series5_A549_SARS_CoV_2	EFCAB11	protein_coding	protein_coding	3.90829	4.65405	6.68209	0.729225	0.322351	0.520873	0.548921	0.772157	4.64565	0.772157	0.243662	2.57345	0.0878531	0.1265	0.695	0.5685	0.141381
ENST00000268138.7	ENSG00000140534.9	Series5_A549_Mock	Series5_A549_SARS_CoV_2	TICRR	protein_coding	protein_coding	4.6929	8.52596	3.83699	0.249767	0.111324	-1.14982	3.23117	3.61855	2.78289	0.365171	0.0677824	-0.377634	0.740143	0.422733	0.726033	0.3033	8.2e-05
ENST00000560985.1	ENSG00000140534.9	Series5_A549_Mock	Series5_A549_SARS_CoV_2	TICRR	protein_coding	protein_coding	4.6929	8.52596	3.83699	0.249767	0.111324	-1.14982	0.82833	3.74987	0.469117	0.109247	0.0992265	-2.97223	0.112069	0.441233	0.1214	-0.319833	4.05e-06
ENST00000561095.1	ENSG00000140534.9	Series5_A549_Mock	Series5_A549_SARS_CoV_2	TICRR	protein_coding	nonsense_mediated_decay	4.6929	8.52596	3.83699	0.249767	0.111324	-1.14982	0.633404	1.15754	0.58498	0.0186855	0.0156374	-0.972559	0.14779	0.136067	0.1526	0.0165333	0.883819
ENST00000268485.3	ENSG00000140832.5	Series5_A549_Mock	Series5_A549_SARS_CoV_2	MARVELD3	protein_coding	protein_coding	6.194	0.317764	0.355071	0.0535118	0.0510618	0.15552	2.52734	0.112401	0.142431	0.0510174	0.0140055	0.31655	0.44344	0.320667	0.4127	0.0920333	0.885067
ENST00000299952.4	ENSG00000140832.5	Series5_A549_Mock	Series5_A549_SARS_CoV_2	MARVELD3	protein_coding	protein_coding	6.194	0.317764	0.355071	0.0535118	0.0510618	0.15552	3.25036	0.16895	0.0510335	0.0434784	0.0510335	-1.55189	0.388626	0.5221	0.120867	-0.401233	0.268479
ENST00000561682.1	ENSG00000140832.5	Series5_A549_Mock	Series5_A549_SARS_CoV_2	MARVELD3	protein_coding	processed_transcript	6.194	0.317764	0.355071	0.0535118	0.0510618	0.15552	0.25183	0	0.14753	0	0.0377612	3.97755	0.0887093	0	0.4112	0.4112	0.010826
ENST00000567566.1	ENSG00000140832.5	Series5_A549_Mock	Series5_A549_SARS_CoV_2	MARVELD3	protein_coding	protein_coding	6.194	0.317764	0.355071	0.0535118	0.0510618	0.15552	0.102052	0.0364133	0.014077	0.0364133	0.014077	-0.946885	0.0753884	0.157233	0.0552333	-0.102	0.97658
ENST00000315467.3	ENSG00000140905.5	Series5_A549_Mock	Series5_A549_SARS_CoV_2	GCSH	protein_coding	protein_coding	24.1064	28.7402	7.83613	4.68083	0.341305	-1.87352	5.33015	3.5856	4.07484	0.328141	0.48683	0.184046	0.275722	0.1275	0.525767	0.398267	3.7e-05
ENST00000561801.1	ENSG00000140905.5	Series5_A549_Mock	Series5_A549_SARS_CoV_2	GCSH	protein_coding	nonsense_mediated_decay	24.1064	28.7402	7.83613	4.68083	0.341305	-1.87352	0.436662	0.202488	0.0121895	0.104782	0.0121895	-3.25944	0.0128837	0.00836667	0.00153333	-0.00683333	0.748577
ENST00000564386.1	ENSG00000140905.5	Series5_A549_Mock	Series5_A549_SARS_CoV_2	GCSH	protein_coding	nonsense_mediated_decay	24.1064	28.7402	7.83613	4.68083	0.341305	-1.87352	0.260342	0.485513	0.142199	0.11247	0.0279513	-1.70296	0.0188531	0.0174	0.0180667	0.000666667	0.963168
ENST00000564477.1	ENSG00000140905.5	Series5_A549_Mock	Series5_A549_SARS_CoV_2	GCSH	protein_coding	nonsense_mediated_decay	24.1064	28.7402	7.83613	4.68083	0.341305	-1.87352	0.754718	0.650457	0.857908	0.273733	0.281695	0.394077	0.0588531	0.0221	0.1078	0.0857	0.186029
ENST00000566566.1	ENSG00000140905.5	Series5_A549_Mock	Series5_A549_SARS_CoV_2	GCSH	protein_coding	protein_coding	24.1064	28.7402	7.83613	4.68083	0.341305	-1.87352	16.7231	22.8028	2.02642	4.35175	0.95105	-3.48574	0.603653	0.7882	0.249333	-0.538867	0.0233271
ENST00000569885.1	ENSG00000140905.5	Series5_A549_Mock	Series5_A549_SARS_CoV_2	GCSH	protein_coding	protein_coding	24.1064	28.7402	7.83613	4.68083	0.341305	-1.87352	0.601425	1.0133	0.722575	0.282847	0.491766	-0.48218	0.0300347	0.0364333	0.0975	0.0610667	0.97041
ENST00000269445.6	ENSG00000141627.9	Series5_A549_Mock	Series5_A549_SARS_CoV_2	DYM	protein_coding	protein_coding	11.7071	7.99412	15.1762	0.578464	0.650236	0.923949	7.85042	7.67045	9.40137	0.528637	1.88165	0.293214	0.704137	0.960033	0.632733	-0.3273	0.109798
ENST00000442713.2	ENSG00000141627.9	Series5_A549_Mock	Series5_A549_SARS_CoV_2	DYM	protein_coding	protein_coding	11.7071	7.99412	15.1762	0.578464	0.650236	0.923949	3.35363	0	5.23114	0	2.38969	9.03374	0.25048	0	0.332167	0.332167	0.000997166
ENST00000577734.1	ENSG00000141627.9	Series5_A549_Mock	Series5_A549_SARS_CoV_2	DYM	protein_coding	protein_coding	11.7071	7.99412	15.1762	0.578464	0.650236	0.923949	0.211018	0.173	0.197072	0.0548166	0.114387	0.178295	0.0169755	0.0211333	0.0125333	-0.0086	0.817755
ENST00000584977.1	ENSG00000141627.9	Series5_A549_Mock	Series5_A549_SARS_CoV_2	DYM	protein_coding	processed_transcript	11.7071	7.99412	15.1762	0.578464	0.650236	0.923949	0.106901	0.066077	0.0878582	0.0364252	0.0442681	0.363231	0.0118531	0.0088	0.00586667	-0.00293333	0.968004
ENST00000375471.4	ENSG00000142623.8	Series5_A549_Mock	Series5_A549_SARS_CoV_2	PADI1	protein_coding	protein_coding	3.16091	1.63512	0.544007	0.155574	0.141678	-1.57022	2.1924	0.0312603	0.276499	0.0168357	0.0953323	2.79571	0.597116	0.0213333	0.651567	0.630233	0.139838
ENST00000413717.2	ENSG00000142623.8	Series5_A549_Mock	Series5_A549_SARS_CoV_2	PADI1	protein_coding	protein_coding	3.16091	1.63512	0.544007	0.155574	0.141678	-1.57022	0.10959	0.102167	0.0869233	0.0530175	0.0869233	-0.210737	0.0685	0.0572333	0.1051	0.0478667	1
ENST00000460293.1	ENSG00000142623.8	Series5_A549_Mock	Series5_A549_SARS_CoV_2	PADI1	protein_coding	processed_transcript	3.16091	1.63512	0.544007	0.155574	0.141678	-1.57022	0.418091	0.669514	0.180584	0.0589047	0.150393	-1.83407	0.166476	0.4106	0.243333	-0.167267	0.766041
ENST00000483501.1	ENSG00000142623.8	Series5_A549_Mock	Series5_A549_SARS_CoV_2	PADI1	protein_coding	processed_transcript	3.16091	1.63512	0.544007	0.155574	0.141678	-1.57022	0.142232	0	0	0	0	0	0.0228061	0	0	0	NA
ENST00000536552.1	ENSG00000142623.8	Series5_A549_Mock	Series5_A549_SARS_CoV_2	PADI1	protein_coding	protein_coding	3.16091	1.63512	0.544007	0.155574	0.141678	-1.57022	0.249944	0.832178	0	0.0658089	0	-6.39605	0.125986	0.5108	0	-0.5108	8.73e-09
ENST00000537499.1	ENSG00000142623.8	Series5_A549_Mock	Series5_A549_SARS_CoV_2	PADI1	protein_coding	protein_coding	3.16091	1.63512	0.544007	0.155574	0.141678	-1.57022	0.0486477	0	0	0	0	0	0.0191143	0	0	0	NA
ENST00000346569.6	ENSG00000143369.10	Series5_A549_Mock	Series5_A549_SARS_CoV_2	ECM1	protein_coding	protein_coding	26.6144	0.837909	1.24158	0.0501043	0.130275	0.561773	7.05556	0	0	0	0	0	0.0857041	0	0	0	NA
ENST00000369047.4	ENSG00000143369.10	Series5_A549_Mock	Series5_A549_SARS_CoV_2	ECM1	protein_coding	protein_coding	26.6144	0.837909	1.24158	0.0501043	0.130275	0.561773	18.1186	0.118487	0.840708	0.0694468	0.155479	2.72705	0.59981	0.1445	0.666533	0.522033	0.0462117
ENST00000470432.1	ENSG00000143369.10	Series5_A549_Mock	Series5_A549_SARS_CoV_2	ECM1	protein_coding	processed_transcript	26.6144	0.837909	1.24158	0.0501043	0.130275	0.561773	1.18145	0.515094	0.322117	0.0967528	0.114526	-0.660882	0.257504	0.604867	0.277167	-0.3277	0.347897
ENST00000496744.1	ENSG00000143369.10	Series5_A549_Mock	Series5_A549_SARS_CoV_2	ECM1	protein_coding	processed_transcript	26.6144	0.837909	1.24158	0.0501043	0.130275	0.561773	0.139296	0.0228665	0.0102909	0.0117129	0.0102909	-0.695787	0.0176714	0.0276333	0.00773333	-0.0199	0.874004
ENST00000498579.1	ENSG00000143369.10	Series5_A549_Mock	Series5_A549_SARS_CoV_2	ECM1	protein_coding	processed_transcript	26.6144	0.837909	1.24158	0.0501043	0.130275	0.561773	0.10769	0.169709	0.068467	0.0855091	0.068467	-1.1955	0.036498	0.2094	0.0485667	-0.160833	0.67024
ENST00000271688.6	ENSG00000143418.15	Series5_A549_Mock	Series5_A549_SARS_CoV_2	CERS2	protein_coding	protein_coding	83.9612	83.8121	96.9282	2.72259	1.4475	0.209736	14.4738	35.5011	2.14374	7.9933	0.181722	-4.04335	0.164573	0.4192	0.0221333	-0.397067	1.56e-11
ENST00000368954.5	ENSG00000143418.15	Series5_A549_Mock	Series5_A549_SARS_CoV_2	CERS2	protein_coding	protein_coding	83.9612	83.8121	96.9282	2.72259	1.4475	0.209736	66.2757	44.0813	92.5515	6.06381	1.66822	1.06992	0.797235	0.529967	0.954767	0.4248	1.56e-11
ENST00000272937.5	ENSG00000144485.6	Series5_A549_Mock	Series5_A549_SARS_CoV_2	HES6	protein_coding	protein_coding	5.39614	6.79849	2.79414	1.00097	0.308892	-1.27978	2.79789	2.84385	2.39893	0.907278	0.26571	-0.244518	0.480991	0.397667	0.859833	0.462167	0.00109834
ENST00000409160.3	ENSG00000144485.6	Series5_A549_Mock	Series5_A549_SARS_CoV_2	HES6	protein_coding	protein_coding	5.39614	6.79849	2.79414	1.00097	0.308892	-1.27978	2.03563	3.13642	0.274096	0.0957739	0.161568	-3.46926	0.443113	0.483267	0.0917333	-0.391533	0.0903478
ENST00000409182.1	ENSG00000144485.6	Series5_A549_Mock	Series5_A549_SARS_CoV_2	HES6	protein_coding	protein_coding	5.39614	6.79849	2.79414	1.00097	0.308892	-1.27978	0.22954	0.119494	0	0.119494	0	-3.69481	0.0315511	0.0225	0	-0.0225	0.937976
ENST00000409356.1	ENSG00000144485.6	Series5_A549_Mock	Series5_A549_SARS_CoV_2	HES6	protein_coding	protein_coding	5.39614	6.79849	2.79414	1.00097	0.308892	-1.27978	0.218513	0.39573	0.0484171	0.150216	0.0326196	-2.79606	0.028383	0.0543333	0.0173	-0.0370333	0.466132
ENST00000274030.6	ENSG00000145390.7	Series5_A549_Mock	Series5_A549_SARS_CoV_2	USP53	protein_coding	protein_coding	8.83929	5.20374	14.1187	0.271301	0.107001	1.43824	1.75531	0.206185	7.68161	0.0529722	0.817092	5.15295	0.221588	0.0393	0.544	0.5047	3.83e-12
ENST00000450251.1	ENSG00000145390.7	Series5_A549_Mock	Series5_A549_SARS_CoV_2	USP53	protein_coding	protein_coding	8.83929	5.20374	14.1187	0.271301	0.107001	1.43824	4.53393	3.52127	4.69909	0.314394	0.39502	0.415261	0.501239	0.675767	0.3325	-0.343267	0.000217423
ENST00000507597.1	ENSG00000145390.7	Series5_A549_Mock	Series5_A549_SARS_CoV_2	USP53	protein_coding	processed_transcript	8.83929	5.20374	14.1187	0.271301	0.107001	1.43824	0.72041	0.769956	0.222369	0.551009	0.132971	-1.74698	0.0805531	0.143933	0.0157667	-0.128167	0.683624
ENST00000509769.1	ENSG00000145390.7	Series5_A549_Mock	Series5_A549_SARS_CoV_2	USP53	protein_coding	nonsense_mediated_decay	8.83929	5.20374	14.1187	0.271301	0.107001	1.43824	0.611688	0.32171	1.04832	0.32171	0.701092	1.67379	0.0674796	0.0689	0.0746667	0.00576667	0.825947
ENST00000510852.1	ENSG00000145390.7	Series5_A549_Mock	Series5_A549_SARS_CoV_2	USP53	protein_coding	retained_intron	8.83929	5.20374	14.1187	0.271301	0.107001	1.43824	0.100518	0.0200516	0.0725828	0.0015694	0.0159832	1.4584	0.0110612	0.00393333	0.00513333	0.0012	0.982664
ENST00000514305.1	ENSG00000145390.7	Series5_A549_Mock	Series5_A549_SARS_CoV_2	USP53	protein_coding	processed_transcript	8.83929	5.20374	14.1187	0.271301	0.107001	1.43824	0.869174	0.258456	0.173621	0.258456	0.0812023	-0.547952	0.0885714	0.048	0.0122	-0.0358	0.96066
ENST00000514665.1	ENSG00000145390.7	Series5_A549_Mock	Series5_A549_SARS_CoV_2	USP53	protein_coding	retained_intron	8.83929	5.20374	14.1187	0.271301	0.107001	1.43824	0.180237	0.106108	0.204446	0.0411557	0.0766472	0.885151	0.0216	0.0201333	0.0144667	-0.00566667	0.927583
ENST00000276326.5	ENSG00000147364.12	Series5_A549_Mock	Series5_A549_SARS_CoV_2	FBXO25	protein_coding	protein_coding	9.20986	8.8137	12.1783	0.161232	0.337225	0.466042	0.673267	0.575858	0.276468	0.457367	0.120023	-1.03218	0.0505898	0.0659	0.0224	-0.0435	0.968913
ENST00000350302.3	ENSG00000147364.12	Series5_A549_Mock	Series5_A549_SARS_CoV_2	FBXO25	protein_coding	protein_coding	9.20986	8.8137	12.1783	0.161232	0.337225	0.466042	4.04169	2.51064	7.26957	0.226301	0.602569	1.53006	0.492478	0.2843	0.597133	0.312833	0.000911821
ENST00000352684.2	ENSG00000147364.12	Series5_A549_Mock	Series5_A549_SARS_CoV_2	FBXO25	protein_coding	protein_coding	9.20986	8.8137	12.1783	0.161232	0.337225	0.466042	1.85442	3.95272	1.29223	0.400495	0.576173	-1.6055	0.207137	0.449267	0.1088	-0.340467	0.017922
ENST00000382824.1	ENSG00000147364.12	Series5_A549_Mock	Series5_A549_SARS_CoV_2	FBXO25	protein_coding	protein_coding	9.20986	8.8137	12.1783	0.161232	0.337225	0.466042	1.95988	1.2926	2.2835	0.250081	0.746701	0.81615	0.172871	0.146	0.1854	0.0394	0.914708
ENST00000519274.1	ENSG00000147364.12	Series5_A549_Mock	Series5_A549_SARS_CoV_2	FBXO25	protein_coding	nonsense_mediated_decay	9.20986	8.8137	12.1783	0.161232	0.337225	0.466042	0.486697	0.357222	0.883231	0.0874637	0.167545	1.28238	0.0551388	0.0403	0.072	0.0317	0.571893
ENST00000524015.1	ENSG00000147364.12	Series5_A549_Mock	Series5_A549_SARS_CoV_2	FBXO25	protein_coding	retained_intron	9.20986	8.8137	12.1783	0.161232	0.337225	0.466042	0.130023	0.0972919	0.147601	0.0186238	0.0461743	0.554736	0.0142571	0.0111	0.0120333	0.000933333	0.9745
ENST00000343730.5	ENSG00000148297.11	Series5_A549_Mock	Series5_A549_SARS_CoV_2	MED22	protein_coding	protein_coding	1.81986	2.32291	2.22961	0.0607893	1.30469	-0.0588791	0.357892	1.84864	0.385766	0.13699	0.385766	-2.23153	0.142094	0.7948	0.0797333	-0.715067	0.00349535
ENST00000344469.5	ENSG00000148297.11	Series5_A549_Mock	Series5_A549_SARS_CoV_2	MED22	protein_coding	protein_coding	1.81986	2.32291	2.22961	0.0607893	1.30469	-0.0588791	0.501795	0.323497	0.714083	0.0382689	0.187976	1.11848	0.348253	0.138833	0.6735	0.534667	0.352937
ENST00000457204.2	ENSG00000148297.11	Series5_A549_Mock	Series5_A549_SARS_CoV_2	MED22	protein_coding	protein_coding	1.81986	2.32291	2.22961	0.0607893	1.30469	-0.0588791	0.673453	0	1.11225	0	1.11225	6.81026	0.164934	0	0.229867	0.229867	0.824196
ENST00000476080.1	ENSG00000148297.11	Series5_A549_Mock	Series5_A549_SARS_CoV_2	MED22	protein_coding	protein_coding	1.81986	2.32291	2.22961	0.0607893	1.30469	-0.0588791	0.166735	0	0	0	0	0	0.222343	0	0	0	NA
ENST00000482295.1	ENSG00000148297.11	Series5_A549_Mock	Series5_A549_SARS_CoV_2	MED22	protein_coding	retained_intron	1.81986	2.32291	2.22961	0.0607893	1.30469	-0.0588791	0.0610015	0.00835099	0.0175096	0.00306992	0.00619627	0.584079	0.0324894	0.0036	0.0169333	0.0133333	0.790896
ENST00000491289.1	ENSG00000148297.11	Series5_A549_Mock	Series5_A549_SARS_CoV_2	MED22	protein_coding	protein_coding	1.81986	2.32291	2.22961	0.0607893	1.30469	-0.0588791	0.0319363	0	0	0	0	0	0.0755723	0	0	0	NA
ENST00000280560.8	ENSG00000150967.13	Series5_A549_Mock	Series5_A549_SARS_CoV_2	ABCB9	protein_coding	protein_coding	3.78984	2.19452	2.00811	0.163684	0.0106327	-0.127463	0.415496	0.743403	0.00493156	0.39273	0.00493156	-5.65699	0.127637	0.368	0.00243333	-0.365567	0.358111
ENST00000344275.7	ENSG00000150967.13	Series5_A549_Mock	Series5_A549_SARS_CoV_2	ABCB9	protein_coding	protein_coding	3.78984	2.19452	2.00811	0.163684	0.0106327	-0.127463	0.0962899	0.121517	0	0.0462114	0	-3.71718	0.0271857	0.0579667	0	-0.0579667	0.109721
ENST00000346530.5	ENSG00000150967.13	Series5_A549_Mock	Series5_A549_SARS_CoV_2	ABCB9	protein_coding	protein_coding	3.78984	2.19452	2.00811	0.163684	0.0106327	-0.127463	0.0801077	0	0.0481106	0	0.0481106	2.5388	0.0270673	0	0.0239667	0.0239667	0.85871
ENST00000392439.3	ENSG00000150967.13	Series5_A549_Mock	Series5_A549_SARS_CoV_2	ABCB9	protein_coding	protein_coding	3.78984	2.19452	2.00811	0.163684	0.0106327	-0.127463	0.0479395	0.182632	0	0.182632	0	-4.26778	0.0112531	0.0868333	0	-0.0868333	0.864327
ENST00000442028.2	ENSG00000150967.13	Series5_A549_Mock	Series5_A549_SARS_CoV_2	ABCB9	protein_coding	protein_coding	3.78984	2.19452	2.00811	0.163684	0.0106327	-0.127463	0.214963	0.134677	0.129153	0.0682533	0.0685256	-0.0561715	0.0679816	0.0603	0.0639667	0.00366667	1
ENST00000536976.1	ENSG00000150967.13	Series5_A549_Mock	Series5_A549_SARS_CoV_2	ABCB9	protein_coding	protein_coding	3.78984	2.19452	2.00811	0.163684	0.0106327	-0.127463	0.0362685	0.0491906	0.0316592	0.0282692	0.0253799	-0.50673	0.012798	0.0208667	0.0156333	-0.00523333	0.928524
ENST00000537276.1	ENSG00000150967.13	Series5_A549_Mock	Series5_A549_SARS_CoV_2	ABCB9	protein_coding	nonsense_mediated_decay	3.78984	2.19452	2.00811	0.163684	0.0106327	-0.127463	0.0804711	0.00499987	0.025587	0.00499987	0.025587	1.2464	0.0199429	0.00253333	0.0128667	0.0103333	0.96765
ENST00000538895.1	ENSG00000150967.13	Series5_A549_Mock	Series5_A549_SARS_CoV_2	ABCB9	protein_coding	retained_intron	3.78984	2.19452	2.00811	0.163684	0.0106327	-0.127463	0.0970592	0.0848842	0.0201175	0.0147113	0.0201175	-1.65556	0.0269592	0.0381333	0.00993333	-0.0282	0.354494
ENST00000540285.1	ENSG00000150967.13	Series5_A549_Mock	Series5_A549_SARS_CoV_2	ABCB9	protein_coding	protein_coding	3.78984	2.19452	2.00811	0.163684	0.0106327	-0.127463	0.234993	0.568714	0	0.568714	0	-5.85478	0.0468286	0.226367	0	-0.226367	0.879822
ENST00000540971.1	ENSG00000150967.13	Series5_A549_Mock	Series5_A549_SARS_CoV_2	ABCB9	protein_coding	protein_coding	3.78984	2.19452	2.00811	0.163684	0.0106327	-0.127463	0.131624	0.0786184	0.024054	0.0208376	0.024054	-1.37978	0.0520857	0.0376	0.0118667	-0.0257333	0.679314
ENST00000541424.1	ENSG00000150967.13	Series5_A549_Mock	Series5_A549_SARS_CoV_2	ABCB9	protein_coding	protein_coding	3.78984	2.19452	2.00811	0.163684	0.0106327	-0.127463	0.0862989	0.0433734	0.0495355	0.0048241	0.0144937	0.157629	0.0235347	0.0201	0.0247	0.0046	0.899103
ENST00000542448.1	ENSG00000150967.13	Series5_A549_Mock	Series5_A549_SARS_CoV_2	ABCB9	protein_coding	protein_coding	3.78984	2.19452	2.00811	0.163684	0.0106327	-0.127463	0.0766714	0.0496224	0.00891357	0.0102984	0.00891357	-1.65643	0.018002	0.0231667	0.0044	-0.0187667	0.640199
ENST00000542678.1	ENSG00000150967.13	Series5_A549_Mock	Series5_A549_SARS_CoV_2	ABCB9	protein_coding	protein_coding	3.78984	2.19452	2.00811	0.163684	0.0106327	-0.127463	1.57656	0	1.59281	0	0.0871085	7.32446	0.405996	0	0.793667	0.793667	1.18e-17
ENST00000543935.1	ENSG00000150967.13	Series5_A549_Mock	Series5_A549_SARS_CoV_2	ABCB9	protein_coding	protein_coding	3.78984	2.19452	2.00811	0.163684	0.0106327	-0.127463	0.0568233	0.0458968	0	0.0290987	0	-2.48276	0.0145653	0.0222333	0	-0.0222333	0.53452
ENST00000545373.1	ENSG00000150967.13	Series5_A549_Mock	Series5_A549_SARS_CoV_2	ABCB9	protein_coding	protein_coding	3.78984	2.19452	2.00811	0.163684	0.0106327	-0.127463	0.109372	0.0153941	0.00789525	0.0106185	0.00789525	-0.504915	0.0191367	0.00743333	0.00393333	-0.0035	0.986137
ENST00000546077.1	ENSG00000150967.13	Series5_A549_Mock	Series5_A549_SARS_CoV_2	ABCB9	protein_coding	protein_coding	3.78984	2.19452	2.00811	0.163684	0.0106327	-0.127463	0.0600616	0.0263171	0.058072	0.0263171	0.0334295	0.906412	0.0199776	0.0104667	0.029	0.0185333	0.896073
ENST00000546289.1	ENSG00000150967.13	Series5_A549_Mock	Series5_A549_SARS_CoV_2	ABCB9	protein_coding	protein_coding	3.78984	2.19452	2.00811	0.163684	0.0106327	-0.127463	0.350643	0.0452797	0.00726568	0.0452797	0.00726568	-1.67884	0.0692959	0.0180333	0.00363333	-0.0144	0.89631
ENST00000310463.6	ENSG00000152076.14	Series5_A549_Mock	Series5_A549_SARS_CoV_2	CCDC74B	protein_coding	protein_coding	1.66937	3.08084	2.04919	0.308161	0.0799467	-0.585923	0.36425	1.30651	0.109548	0.112986	0.0547771	-3.46105	0.133244	0.437367	0.0518667	-0.3855	0.00368833
ENST00000392984.3	ENSG00000152076.14	Series5_A549_Mock	Series5_A549_SARS_CoV_2	CCDC74B	protein_coding	protein_coding	1.66937	3.08084	2.04919	0.308161	0.0799467	-0.585923	0.0648449	0	0.0279603	0	0.0279603	1.92449	0.109673	0	0.0145667	0.0145667	0.861807
ENST00000409128.1	ENSG00000152076.14	Series5_A549_Mock	Series5_A549_SARS_CoV_2	CCDC74B	protein_coding	protein_coding	1.66937	3.08084	2.04919	0.308161	0.0799467	-0.585923	0.0135395	0	0	0	0	0	0.0192	0	0	0	NA
ENST00000409234.3	ENSG00000152076.14	Series5_A549_Mock	Series5_A549_SARS_CoV_2	CCDC74B	protein_coding	protein_coding	1.66937	3.08084	2.04919	0.308161	0.0799467	-0.585923	0.0912897	0.201878	0.0725964	0.0711538	0.0124203	-1.35909	0.0831812	0.0625333	0.0354	-0.0271333	0.759988
ENST00000409943.3	ENSG00000152076.14	Series5_A549_Mock	Series5_A549_SARS_CoV_2	CCDC74B	protein_coding	protein_coding	1.66937	3.08084	2.04919	0.308161	0.0799467	-0.585923	0.659932	1.06271	1.54454	0.302425	0.0830665	0.535224	0.244981	0.335667	0.758433	0.422767	0.0227486
ENST00000423263.1	ENSG00000152076.14	Series5_A549_Mock	Series5_A549_SARS_CoV_2	CCDC74B	protein_coding	nonsense_mediated_decay	1.66937	3.08084	2.04919	0.308161	0.0799467	-0.585923	0.116533	0.0635356	0.113173	0.0635356	0.113173	0.744166	0.0767333	0.0172	0.0515667	0.0343667	0.981338
ENST00000434929.1	ENSG00000152076.14	Series5_A549_Mock	Series5_A549_SARS_CoV_2	CCDC74B	protein_coding	nonsense_mediated_decay	1.66937	3.08084	2.04919	0.308161	0.0799467	-0.585923	0.0980675	0.119343	0.00487038	0.0576905	0.00487038	-3.12069	0.0562458	0.0394333	0.0024	-0.0370333	0.335459
ENST00000441670.1	ENSG00000152076.14	Series5_A549_Mock	Series5_A549_SARS_CoV_2	CCDC74B	protein_coding	protein_coding	1.66937	3.08084	2.04919	0.308161	0.0799467	-0.585923	0.0122536	0	0	0	0	0	0.0265625	0	0	0	NA
ENST00000496704.1	ENSG00000152076.14	Series5_A549_Mock	Series5_A549_SARS_CoV_2	CCDC74B	protein_coding	retained_intron	1.66937	3.08084	2.04919	0.308161	0.0799467	-0.585923	0.212091	0.274146	0.176505	0.0142815	0.0217165	-0.607415	0.232637	0.0900333	0.0857	-0.00433333	0.993283
ENST00000498526.1	ENSG00000152076.14	Series5_A549_Mock	Series5_A549_SARS_CoV_2	CCDC74B	protein_coding	retained_intron	1.66937	3.08084	2.04919	0.308161	0.0799467	-0.585923	0.0354987	0.05272	0	0.032757	0	-2.64893	0.016875	0.0177667	0	-0.0177667	0.481694
ENST00000283243.7	ENSG00000153246.7	Series5_A549_Mock	Series5_A549_SARS_CoV_2	PLA2R1	protein_coding	protein_coding	1.91866	1.68151	3.94235	0.0408846	0.298463	1.2244	1.11457	1.15935	1.10169	0.122816	0.0976435	-0.0729511	0.648014	0.693867	0.284567	-0.4093	0.0442285
ENST00000392771.1	ENSG00000153246.7	Series5_A549_Mock	Series5_A549_SARS_CoV_2	PLA2R1	protein_coding	protein_coding	1.91866	1.68151	3.94235	0.0408846	0.298463	1.2244	0.546139	0.458593	2.65156	0.16262	0.255666	2.50586	0.232998	0.268567	0.670333	0.401767	0.0210039
ENST00000460710.1	ENSG00000153246.7	Series5_A549_Mock	Series5_A549_SARS_CoV_2	PLA2R1	protein_coding	processed_transcript	1.91866	1.68151	3.94235	0.0408846	0.298463	1.2244	0.25795	0.0635712	0.189101	0.0551391	0.107326	1.43629	0.118988	0.0375667	0.0451333	0.00756667	0.994555
ENST00000285083.5	ENSG00000154814.9	Series5_A549_Mock	Series5_A549_SARS_CoV_2	OXNAD1	protein_coding	protein_coding	3.7908	5.13443	5.01211	0.602191	0.376157	-0.034717	2.35783	1.72038	3.63941	0.33331	0.592349	1.07657	0.672861	0.360867	0.720733	0.359867	0.266502
ENST00000435829.2	ENSG00000154814.9	Series5_A549_Mock	Series5_A549_SARS_CoV_2	OXNAD1	protein_coding	protein_coding	3.7908	5.13443	5.01211	0.602191	0.376157	-0.034717	0.296192	0.549869	0.251912	0.549869	0.0713782	-1.09601	0.0629469	0.0899	0.0490667	-0.0408333	0.775104
ENST00000442255.1	ENSG00000154814.9	Series5_A549_Mock	Series5_A549_SARS_CoV_2	OXNAD1	protein_coding	nonsense_mediated_decay	3.7908	5.13443	5.01211	0.602191	0.376157	-0.034717	0.34767	0.0838545	0.862799	0.0145802	0.384834	3.21715	0.0800224	0.0171	0.174867	0.157767	0.251535
ENST00000486267.1	ENSG00000154814.9	Series5_A549_Mock	Series5_A549_SARS_CoV_2	OXNAD1	protein_coding	retained_intron	3.7908	5.13443	5.01211	0.602191	0.376157	-0.034717	0.112121	0.0389448	0.0335258	0.00409748	0.00509152	-0.169286	0.0309816	0.008	0.00693333	-0.00106667	1
ENST00000605932.1	ENSG00000154814.9	Series5_A549_Mock	Series5_A549_SARS_CoV_2	OXNAD1	protein_coding	protein_coding	3.7908	5.13443	5.01211	0.602191	0.376157	-0.034717	0.431636	2.52972	0	0.730234	0	-7.98852	0.0878612	0.478667	0	-0.478667	3.39e-09
ENST00000606098.1	ENSG00000154814.9	Series5_A549_Mock	Series5_A549_SARS_CoV_2	OXNAD1	protein_coding	protein_coding	3.7908	5.13443	5.01211	0.602191	0.376157	-0.034717	0.143996	0.12313	0.167874	0.0714839	0.13749	0.418013	0.0400224	0.0280667	0.0381333	0.0100667	1
ENST00000607329.1	ENSG00000154814.9	Series5_A549_Mock	Series5_A549_SARS_CoV_2	OXNAD1	protein_coding	processed_transcript	3.7908	5.13443	5.01211	0.602191	0.376157	-0.034717	0.0410259	0.088532	0.056589	0.0472855	0.056589	-0.565309	0.0134551	0.0173667	0.0102	-0.00716667	0.883333
ENST00000372025.4	ENSG00000159596.6	Series5_A549_Mock	Series5_A549_SARS_CoV_2	TMEM69	protein_coding	protein_coding	14.2125	9.70969	10.7483	0.352764	0.474729	0.14647	10.8879	5.63288	9.55202	0.194994	0.128992	0.760884	0.753041	0.580867	0.891867	0.311	0.017132
ENST00000496366.1	ENSG00000159596.6	Series5_A549_Mock	Series5_A549_SARS_CoV_2	TMEM69	protein_coding	processed_transcript	14.2125	9.70969	10.7483	0.352764	0.474729	0.14647	3.32451	4.07681	1.19629	0.304468	0.437593	-1.7604	0.246959	0.419133	0.108133	-0.311	0.0172206
ENST00000292180.3	ENSG00000160688.14	Series5_A549_Mock	Series5_A549_SARS_CoV_2	FLAD1	protein_coding	protein_coding	23.9188	23.6558	17.9299	0.837333	1.95723	-0.399629	6.24761	11.171	2.7505	2.10174	0.588502	-2.01806	0.256212	0.467933	0.154367	-0.313567	0.0154033
ENST00000315144.10	ENSG00000160688.14	Series5_A549_Mock	Series5_A549_SARS_CoV_2	FLAD1	protein_coding	protein_coding	23.9188	23.6558	17.9299	0.837333	1.95723	-0.399629	11.9101	6.34702	11.5917	0.655019	2.1316	0.867914	0.509839	0.269733	0.636433	0.3667	0.00489996
ENST00000368428.1	ENSG00000160688.14	Series5_A549_Mock	Series5_A549_SARS_CoV_2	FLAD1	protein_coding	protein_coding	23.9188	23.6558	17.9299	0.837333	1.95723	-0.399629	1.03949	0.713287	0.738677	0.23429	0.079961	0.0497752	0.0371857	0.0307333	0.0412333	0.0105	0.821514
ENST00000368431.3	ENSG00000160688.14	Series5_A549_Mock	Series5_A549_SARS_CoV_2	FLAD1	protein_coding	protein_coding	23.9188	23.6558	17.9299	0.837333	1.95723	-0.399629	1.36815	1.9553	0.815461	0.392924	0.112595	-1.25148	0.0589204	0.0837333	0.0463333	-0.0374	0.529661
ENST00000368432.1	ENSG00000160688.14	Series5_A549_Mock	Series5_A549_SARS_CoV_2	FLAD1	protein_coding	protein_coding	23.9188	23.6558	17.9299	0.837333	1.95723	-0.399629	0.770109	0.73661	0.680368	0.0973956	0.255163	-0.112989	0.0319551	0.0309333	0.0425	0.0115667	0.973357
ENST00000368433.1	ENSG00000160688.14	Series5_A549_Mock	Series5_A549_SARS_CoV_2	FLAD1	protein_coding	protein_coding	23.9188	23.6558	17.9299	0.837333	1.95723	-0.399629	0.887513	1.33802	0.61509	0.50681	0.118971	-1.1087	0.0384143	0.0582333	0.0356333	-0.0226	0.853649
ENST00000477609.1	ENSG00000160688.14	Series5_A549_Mock	Series5_A549_SARS_CoV_2	FLAD1	protein_coding	processed_transcript	23.9188	23.6558	17.9299	0.837333	1.95723	-0.399629	0.37703	0.520157	0.187084	0.120804	0.0986395	-1.42761	0.0151551	0.0219333	0.0121	-0.00983333	0.659597
ENST00000481758.1	ENSG00000160688.14	Series5_A549_Mock	Series5_A549_SARS_CoV_2	FLAD1	protein_coding	processed_transcript	23.9188	23.6558	17.9299	0.837333	1.95723	-0.399629	0.396516	0.292515	0.326346	0.0830153	0.0977079	0.152941	0.0147898	0.0124667	0.0195333	0.00706667	0.86696
ENST00000489992.1	ENSG00000160688.14	Series5_A549_Mock	Series5_A549_SARS_CoV_2	FLAD1	protein_coding	processed_transcript	23.9188	23.6558	17.9299	0.837333	1.95723	-0.399629	0.567303	0.327182	0	0.327182	0	-5.07546	0.0211286	0.0132333	0	-0.0132333	0.876918
ENST00000300658.4	ENSG00000161395.8	Series5_A549_Mock	Series5_A549_SARS_CoV_2	PGAP3	protein_coding	protein_coding	41.1377	5.76505	4.51203	0.167955	0.0284333	-0.352862	10.944	3.08336	0.73482	0.821796	0.415742	-2.05421	0.391863	0.529233	0.163767	-0.365467	0.521452
ENST00000309862.6	ENSG00000161395.8	Series5_A549_Mock	Series5_A549_SARS_CoV_2	PGAP3	protein_coding	retained_intron	41.1377	5.76505	4.51203	0.167955	0.0284333	-0.352862	16.4232	1.42037	3.19253	0.380584	0.386095	1.16283	0.412798	0.250167	0.706567	0.4564	0.0164551
ENST00000378011.4	ENSG00000161395.8	Series5_A549_Mock	Series5_A549_SARS_CoV_2	PGAP3	protein_coding	protein_coding	41.1377	5.76505	4.51203	0.167955	0.0284333	-0.352862	3.76368	0.721536	0	0.405277	0	-6.19286	0.0284633	0.127067	0	-0.127067	0.306532
ENST00000429199.2	ENSG00000161395.8	Series5_A549_Mock	Series5_A549_SARS_CoV_2	PGAP3	protein_coding	protein_coding	41.1377	5.76505	4.51203	0.167955	0.0284333	-0.352862	1.95454	0	0.0129237	0	0.0129237	1.19684	0.0146122	0	0.00286667	0.00286667	0.875966
ENST00000577337.1	ENSG00000161395.8	Series5_A549_Mock	Series5_A549_SARS_CoV_2	PGAP3	protein_coding	nonsense_mediated_decay	41.1377	5.76505	4.51203	0.167955	0.0284333	-0.352862	0.102029	0.0877503	0.101412	0.0877503	0.050778	0.188728	0.0132939	0.016	0.0225667	0.00656667	0.853461
ENST00000579146.1	ENSG00000161395.8	Series5_A549_Mock	Series5_A549_SARS_CoV_2	PGAP3	protein_coding	protein_coding	41.1377	5.76505	4.51203	0.167955	0.0284333	-0.352862	5.5203	0.227046	0.0707876	0.114638	0.0707876	-1.55296	0.0239612	0.0385667	0.0159	-0.0226667	0.807819
ENST00000580898.1	ENSG00000161395.8	Series5_A549_Mock	Series5_A549_SARS_CoV_2	PGAP3	protein_coding	retained_intron	41.1377	5.76505	4.51203	0.167955	0.0284333	-0.352862	1.63591	0.134632	0.321662	0.011948	0.138602	1.19733	0.0827082	0.0234667	0.0711333	0.0476667	0.500262
ENST00000584620.1	ENSG00000161395.8	Series5_A549_Mock	Series5_A549_SARS_CoV_2	PGAP3	protein_coding	nonsense_mediated_decay	41.1377	5.76505	4.51203	0.167955	0.0284333	-0.352862	0.62124	0.0903601	0.0778946	0.0186554	0.0209265	-0.19134	0.0282612	0.0155	0.0172333	0.00173333	0.985158
ENST00000293272.3	ENSG00000161570.4	Series5_A549_Mock	Series5_A549_SARS_CoV_2	CCL5	protein_coding	protein_coding	19.001	1.06514	7.34466	0.246999	0.540234	2.77413	16.4009	1.06514	5.04692	0.246999	0.364037	2.23373	0.895331	1	0.694633	-0.305367	0.000109301
ENST00000463941.1	ENSG00000161570.4	Series5_A549_Mock	Series5_A549_SARS_CoV_2	CCL5	protein_coding	protein_coding	19.001	1.06514	7.34466	0.246999	0.540234	2.77413	2.60009	0	2.29774	0	0.644621	7.85034	0.104669	0	0.305367	0.305367	0.000111549
ENST00000325962.3	ENSG00000162039.10	Series5_A549_Mock	Series5_A549_SARS_CoV_2	MEIOB	protein_coding	protein_coding	1.36474	1.87313	5.10535	0.180836	0.51283	1.4417	0.423651	0.52876	4.63696	0.377226	0.476891	3.10857	0.188507	0.259967	0.9078	0.647833	0.0782519
ENST00000397344.3	ENSG00000162039.10	Series5_A549_Mock	Series5_A549_SARS_CoV_2	MEIOB	protein_coding	protein_coding	1.36474	1.87313	5.10535	0.180836	0.51283	1.4417	0.0514205	0.278834	0.108916	0.13954	0.108916	-1.2803	0.0413533	0.152467	0.0254	-0.127067	0.564868
ENST00000412554.2	ENSG00000162039.10	Series5_A549_Mock	Series5_A549_SARS_CoV_2	MEIOB	protein_coding	protein_coding	1.36474	1.87313	5.10535	0.180836	0.51283	1.4417	0.577368	0.915544	0.0132888	0.400233	0.00785566	-5.31259	0.536493	0.508533	0.00253333	-0.506	0.0018587
ENST00000452149.2	ENSG00000162039.10	Series5_A549_Mock	Series5_A549_SARS_CoV_2	MEIOB	protein_coding	protein_coding	1.36474	1.87313	5.10535	0.180836	0.51283	1.4417	0.162313	0	0.248064	0	0.132124	4.68966	0.118933	0	0.0444667	0.0444667	0.499249
ENST00000470044.1	ENSG00000162039.10	Series5_A549_Mock	Series5_A549_SARS_CoV_2	MEIOB	protein_coding	protein_coding	1.36474	1.87313	5.10535	0.180836	0.51283	1.4417	0.0389051	0	0	0	0	0	0.0285267	0	0	0	NA
ENST00000490154.1	ENSG00000162039.10	Series5_A549_Mock	Series5_A549_SARS_CoV_2	MEIOB	protein_coding	retained_intron	1.36474	1.87313	5.10535	0.180836	0.51283	1.4417	0.0949661	0.067805	0.0474709	0.0242678	0.0157027	-0.437031	0.072	0.0359667	0.0101	-0.0258667	0.317057
ENST00000295900.6	ENSG00000163635.13	Series5_A549_Mock	Series5_A549_SARS_CoV_2	ATXN7	protein_coding	protein_coding	3.50973	3.20134	3.56736	0.219848	0.239281	0.155723	1.20176	0.669596	2.41581	0.346729	0.35515	1.83572	0.311792	0.224767	0.674167	0.4494	0.409604
ENST00000398590.3	ENSG00000163635.13	Series5_A549_Mock	Series5_A549_SARS_CoV_2	ATXN7	protein_coding	protein_coding	3.50973	3.20134	3.56736	0.219848	0.239281	0.155723	1.27763	0.536982	0.260622	0.216089	0.173468	-1.01521	0.427453	0.1661	0.0772333	-0.0888667	0.661812
ENST00000466529.1	ENSG00000163635.13	Series5_A549_Mock	Series5_A549_SARS_CoV_2	ATXN7	protein_coding	retained_intron	3.50973	3.20134	3.56736	0.219848	0.239281	0.155723	0.0699848	0.0657111	0.019584	0.0176892	0.00620502	-1.35569	0.0200143	0.0211	0.00563333	-0.0154667	0.658588
ENST00000472569.1	ENSG00000163635.13	Series5_A549_Mock	Series5_A549_SARS_CoV_2	ATXN7	protein_coding	retained_intron	3.50973	3.20134	3.56736	0.219848	0.239281	0.155723	0.058127	0.0261811	0.00612547	0.015659	0.00148492	-1.16589	0.0137143	0.00896667	0.0017	-0.00726667	0.811022
ENST00000474112.1	ENSG00000163635.13	Series5_A549_Mock	Series5_A549_SARS_CoV_2	ATXN7	protein_coding	retained_intron	3.50973	3.20134	3.56736	0.219848	0.239281	0.155723	0.182624	0.418462	0.134285	0.209234	0.113487	-1.57025	0.0528224	0.1386	0.0407667	-0.0978333	0.80022
ENST00000475897.1	ENSG00000163635.13	Series5_A549_Mock	Series5_A549_SARS_CoV_2	ATXN7	protein_coding	retained_intron	3.50973	3.20134	3.56736	0.219848	0.239281	0.155723	0.0409491	0.0222918	0.0843599	0.0122187	0.0843599	1.54701	0.0101612	0.00756667	0.0208667	0.0133	0.979213
ENST00000477516.1	ENSG00000163635.13	Series5_A549_Mock	Series5_A549_SARS_CoV_2	ATXN7	protein_coding	retained_intron	3.50973	3.20134	3.56736	0.219848	0.239281	0.155723	0.0847941	0.0550428	0.0753192	0.0183006	0.0136372	0.391481	0.0248694	0.0166667	0.0212667	0.0046	0.908302
ENST00000487717.1	ENSG00000163635.13	Series5_A549_Mock	Series5_A549_SARS_CoV_2	ATXN7	protein_coding	protein_coding	3.50973	3.20134	3.56736	0.219848	0.239281	0.155723	0.325689	1.28327	0	0.630141	0	-7.01488	0.0688592	0.3763	0	-0.3763	0.0162871
ENST00000538065.1	ENSG00000163635.13	Series5_A549_Mock	Series5_A549_SARS_CoV_2	ATXN7	protein_coding	protein_coding	3.50973	3.20134	3.56736	0.219848	0.239281	0.155723	0.241522	0.0610218	0.55628	0.0610218	0.0905053	2.99518	0.0621469	0.0219333	0.154267	0.132333	0.123913
ENST00000297161.2	ENSG00000164619.4	Series5_A549_Mock	Series5_A549_SARS_CoV_2	BMPER	protein_coding	protein_coding	1.16189	0.819154	6.47813	0.0149678	0.550815	2.96809	0.462311	0.749214	0.32214	0.0280973	0.102375	-1.19271	0.731833	0.9156	0.0479	-0.8677	2.44e-15
ENST00000426693.1	ENSG00000164619.4	Series5_A549_Mock	Series5_A549_SARS_CoV_2	BMPER	protein_coding	protein_coding	1.16189	0.819154	6.47813	0.0149678	0.550815	2.96809	0.660286	0	6.13058	0	0.454077	9.26223	0.233115	0	0.948067	0.948067	2.77e-24
ENST00000496609.1	ENSG00000164619.4	Series5_A549_Mock	Series5_A549_SARS_CoV_2	BMPER	protein_coding	retained_intron	1.16189	0.819154	6.47813	0.0149678	0.550815	2.96809	0.0320386	0.06994	0.00674644	0.0352414	0.00540212	-2.25506	0.0313385	0.0844	0.0012	-0.0832	0.024969
ENST00000346365.4	ENSG00000164978.13	Series5_A549_Mock	Series5_A549_SARS_CoV_2	NUDT2	protein_coding	protein_coding	13.65	10.8622	12.9595	1.02867	0.25526	0.254485	10.7986	8.86009	4.81355	1.35998	1.48343	-0.878853	0.784033	0.807	0.367233	-0.439767	0.0296105
ENST00000379155.5	ENSG00000164978.13	Series5_A549_Mock	Series5_A549_SARS_CoV_2	NUDT2	protein_coding	protein_coding	13.65	10.8622	12.9595	1.02867	0.25526	0.254485	0.159316	0.163351	0.249628	0.163351	0.249628	0.582754	0.0128755	0.0175333	0.0199333	0.0024	0.985725
ENST00000379158.2	ENSG00000164978.13	Series5_A549_Mock	Series5_A549_SARS_CoV_2	NUDT2	protein_coding	protein_coding	13.65	10.8622	12.9595	1.02867	0.25526	0.254485	2.69207	1.83872	7.89633	0.250539	1.05121	2.09648	0.203088	0.1755	0.6128	0.4373	0.00428578
ENST00000348403.5	ENSG00000165209.14	Series5_A549_Mock	Series5_A549_SARS_CoV_2	STRBP	protein_coding	protein_coding	6.40542	11.0146	7.59785	0.333772	0.205967	-0.535168	2.26358	8.24156	1.15823	0.926489	0.140995	-2.82035	0.275535	0.744567	0.1525	-0.592067	2.17e-08
ENST00000447404.2	ENSG00000165209.14	Series5_A549_Mock	Series5_A549_SARS_CoV_2	STRBP	protein_coding	protein_coding	6.40542	11.0146	7.59785	0.333772	0.205967	-0.535168	3.81027	2.10214	6.00076	0.465015	0.17962	1.50884	0.671159	0.193567	0.789767	0.5962	1.58e-10
ENST00000471564.2	ENSG00000165209.14	Series5_A549_Mock	Series5_A549_SARS_CoV_2	STRBP	protein_coding	nonsense_mediated_decay	6.40542	11.0146	7.59785	0.333772	0.205967	-0.535168	0.146274	0.303343	0.2277	0.0761316	0.12054	-0.398604	0.0232918	0.0276	0.0293	0.0017	0.972274
ENST00000478973.2	ENSG00000165209.14	Series5_A549_Mock	Series5_A549_SARS_CoV_2	STRBP	protein_coding	nonsense_mediated_decay	6.40542	11.0146	7.59785	0.333772	0.205967	-0.535168	0.0615467	0.18031	0.00637612	0.18031	0.00637612	-3.53869	0.0104816	0.0172667	0.000866667	-0.0164	0.946935
ENST00000496533.1	ENSG00000165209.14	Series5_A549_Mock	Series5_A549_SARS_CoV_2	STRBP	protein_coding	nonsense_mediated_decay	6.40542	11.0146	7.59785	0.333772	0.205967	-0.535168	0.0766501	0.141036	0.187213	0.0716432	0.167719	0.384857	0.0125776	0.0128	0.0253333	0.0125333	0.979018
ENST00000336803.1	ENSG00000165376.6	Series5_A549_Mock	Series5_A549_SARS_CoV_2	CLDN2	protein_coding	protein_coding	38.7527	90.9608	22.4119	5.1503	3.19041	-2.02049	27.676	62.7339	8.82562	31.3055	1.20125	-2.82807	0.533686	0.653433	0.395033	-0.2584	0.660451
ENST00000540876.1	ENSG00000165376.6	Series5_A549_Mock	Series5_A549_SARS_CoV_2	CLDN2	protein_coding	protein_coding	38.7527	90.9608	22.4119	5.1503	3.19041	-2.02049	3.69352	1.14551	13.5863	0.967192	2.1145	3.55661	0.0943535	0.0117667	0.604967	0.5932	0.000803238
ENST00000541806.1	ENSG00000165376.6	Series5_A549_Mock	Series5_A549_SARS_CoV_2	CLDN2	protein_coding	protein_coding	38.7527	90.9608	22.4119	5.1503	3.19041	-2.02049	7.38313	27.0814	0	26.8036	0	-11.4036	0.37196	0.3348	0	-0.3348	0.765253
ENST00000347982.4	ENSG00000165671.14	Series5_A549_Mock	Series5_A549_SARS_CoV_2	NSD1	protein_coding	protein_coding	8.46814	9.21081	8.54396	0.375095	0.521725	-0.1083	1.20751	3.35515	0	1.28628	0	-8.39453	0.12642	0.3538	0	-0.3538	3.58e-06
ENST00000354179.4	ENSG00000165671.14	Series5_A549_Mock	Series5_A549_SARS_CoV_2	NSD1	protein_coding	protein_coding	8.46814	9.21081	8.54396	0.375095	0.521725	-0.1083	0.542841	0	0.037181	0	0.037181	2.23821	0.0793673	0	0.0048	0.0048	0.889325
ENST00000439151.2	ENSG00000165671.14	Series5_A549_Mock	Series5_A549_SARS_CoV_2	NSD1	protein_coding	protein_coding	8.46814	9.21081	8.54396	0.375095	0.521725	-0.1083	5.62651	4.91825	7.18223	0.868184	0.193267	0.545364	0.659714	0.543633	0.8445	0.300867	0.205921
ENST00000508896.1	ENSG00000165671.14	Series5_A549_Mock	Series5_A549_SARS_CoV_2	NSD1	protein_coding	protein_coding	8.46814	9.21081	8.54396	0.375095	0.521725	-0.1083	0.224918	0.061359	0.512858	0.061359	0.306297	2.87325	0.0249184	0.00626667	0.0561333	0.0498667	0.665837
ENST00000511258.1	ENSG00000165671.14	Series5_A549_Mock	Series5_A549_SARS_CoV_2	NSD1	protein_coding	protein_coding	8.46814	9.21081	8.54396	0.375095	0.521725	-0.1083	0.56403	0.634791	0.588222	0.117512	0.115739	-0.108151	0.0726245	0.0700333	0.0682	-0.00183333	0.999139
ENST00000602285.1	ENSG00000165671.14	Series5_A549_Mock	Series5_A549_SARS_CoV_2	NSD1	protein_coding	retained_intron	8.46814	9.21081	8.54396	0.375095	0.521725	-0.1083	0.229103	0.182367	0.156219	0.0582628	0.0149641	-0.210781	0.0277408	0.0198667	0.0182333	-0.00163333	1
ENST00000344300.3	ENSG00000166920.6	Series5_A549_Mock	Series5_A549_SARS_CoV_2	C15orf48	protein_coding	protein_coding	128.424	48.492	390.708	4.06114	8.12597	3.01001	23.9085	21.8212	6.94117	2.51448	1.55244	-1.65106	0.257829	0.448567	0.0176333	-0.430933	9.71e-34
ENST00000396650.2	ENSG00000166920.6	Series5_A549_Mock	Series5_A549_SARS_CoV_2	C15orf48	protein_coding	protein_coding	128.424	48.492	390.708	4.06114	8.12597	3.01001	102.967	25.9592	382.496	1.87235	6.67169	3.88061	0.734841	0.5381	0.9791	0.441	9.71e-34
ENST00000391720.4	ENSG00000167646.9	Series5_A549_Mock	Series5_A549_SARS_CoV_2	DNAAF3	protein_coding	protein_coding	2.30975	3.30793	1.30472	0.181201	0.063412	-1.33553	0.519522	0.788953	0.0113859	0.406774	0.00739868	-5.22338	0.154842	0.247367	0.00853333	-0.238833	0.502736
ENST00000524407.2	ENSG00000167646.9	Series5_A549_Mock	Series5_A549_SARS_CoV_2	DNAAF3	protein_coding	protein_coding	2.30975	3.30793	1.30472	0.181201	0.063412	-1.33553	0.629887	1.65587	0.10436	0.400347	0.0837372	-3.86462	0.13504	0.497333	0.0772333	-0.4201	0.103983
ENST00000526003.1	ENSG00000167646.9	Series5_A549_Mock	Series5_A549_SARS_CoV_2	DNAAF3	protein_coding	protein_coding	2.30975	3.30793	1.30472	0.181201	0.063412	-1.33553	0.0434561	0	0.0793866	0	0.0660971	3.16006	0.0116844	0	0.0583667	0.0583667	0.473273
ENST00000526959.1	ENSG00000167646.9	Series5_A549_Mock	Series5_A549_SARS_CoV_2	DNAAF3	protein_coding	retained_intron	2.30975	3.30793	1.30472	0.181201	0.063412	-1.33553	0.0455559	0.0408545	0.0327277	0.00511106	0.00693786	-0.251206	0.0136467	0.0124	0.0248333	0.0124333	0.761338
ENST00000527223.2	ENSG00000167646.9	Series5_A549_Mock	Series5_A549_SARS_CoV_2	DNAAF3	protein_coding	protein_coding	2.30975	3.30793	1.30472	0.181201	0.063412	-1.33553	0.384749	0.066067	0.564058	0.066067	0.0298714	2.91585	0.3702	0.0185333	0.435833	0.4173	0.000377593
ENST00000528412.1	ENSG00000167646.9	Series5_A549_Mock	Series5_A549_SARS_CoV_2	DNAAF3	protein_coding	nonsense_mediated_decay	2.30975	3.30793	1.30472	0.181201	0.063412	-1.33553	0.132592	0.00430415	0.063958	0.00430415	0.0413027	2.37027	0.0609911	0.00126667	0.0521	0.0508333	0.333745
ENST00000533527.2	ENSG00000167646.9	Series5_A549_Mock	Series5_A549_SARS_CoV_2	DNAAF3	protein_coding	retained_intron	2.30975	3.30793	1.30472	0.181201	0.063412	-1.33553	0.128683	0.167861	0.0366825	0.0359069	0.0195602	-1.92979	0.0434356	0.0504667	0.0287333	-0.0217333	0.865195
ENST00000534214.1	ENSG00000167646.9	Series5_A549_Mock	Series5_A549_SARS_CoV_2	DNAAF3	protein_coding	nonsense_mediated_decay	2.30975	3.30793	1.30472	0.181201	0.063412	-1.33553	0.0900503	0.165833	0.0543035	0.165833	0.0543035	-1.45124	0.0485533	0.0465333	0.0403333	-0.0062	0.967491
ENST00000586877.1	ENSG00000167646.9	Series5_A549_Mock	Series5_A549_SARS_CoV_2	DNAAF3	protein_coding	retained_intron	2.30975	3.30793	1.30472	0.181201	0.063412	-1.33553	0.0345376	0.0372304	0.0260452	0.0365927	0.0260452	-0.389908	0.0134333	0.0109333	0.0193333	0.0084	0.939356
ENST00000587789.2	ENSG00000167646.9	Series5_A549_Mock	Series5_A549_SARS_CoV_2	DNAAF3	protein_coding	processed_transcript	2.30975	3.30793	1.30472	0.181201	0.063412	-1.33553	0.21749	0.246862	0.26904	0.0268871	0.0515035	0.119477	0.118971	0.0749333	0.209	0.134067	0.195862
ENST00000588076.1	ENSG00000167646.9	Series5_A549_Mock	Series5_A549_SARS_CoV_2	DNAAF3	protein_coding	protein_coding	2.30975	3.30793	1.30472	0.181201	0.063412	-1.33553	0.0268556	0.0798058	0.0103063	0.0635986	0.0103063	-2.14488	0.0126733	0.0233	0.00766667	-0.0156333	0.951556
ENST00000428977.2	ENSG00000168016.9	Series5_A549_Mock	Series5_A549_SARS_CoV_2	TRANK1	protein_coding	protein_coding	6.15274	1.36669	5.13801	0.0567643	0.674169	1.90282	2.3163	0	1.90257	0	0.148666	7.57937	0.183961	0	0.384467	0.384467	5.39e-07
ENST00000429976.2	ENSG00000168016.9	Series5_A549_Mock	Series5_A549_SARS_CoV_2	TRANK1	protein_coding	protein_coding	6.15274	1.36669	5.13801	0.0567643	0.674169	1.90282	1.32567	1.25931	0.30259	0.0177623	0.0258945	-2.0217	0.573237	0.923933	0.0611667	-0.862767	8.3e-23
ENST00000463764.1	ENSG00000168016.9	Series5_A549_Mock	Series5_A549_SARS_CoV_2	TRANK1	protein_coding	processed_transcript	6.15274	1.36669	5.13801	0.0567643	0.674169	1.90282	0.903531	0.0783368	0.812754	0.0451596	0.263672	3.21937	0.127786	0.0548333	0.1491	0.0942667	0.471851
ENST00000505962.1	ENSG00000168016.9	Series5_A549_Mock	Series5_A549_SARS_CoV_2	TRANK1	protein_coding	processed_transcript	6.15274	1.36669	5.13801	0.0567643	0.674169	1.90282	0.791501	0.0165114	1.05598	0.00854473	0.404744	5.32942	0.0474245	0.0115667	0.196667	0.1851	0.041093
ENST00000513141.1	ENSG00000168016.9	Series5_A549_Mock	Series5_A549_SARS_CoV_2	TRANK1	protein_coding	processed_transcript	6.15274	1.36669	5.13801	0.0567643	0.674169	1.90282	0.734396	0.0125311	1.01016	0.00737992	0.182007	5.50073	0.0568041	0.00966667	0.195	0.185333	4.63e-05
ENST00000306480.6	ENSG00000170088.9	Series5_A549_Mock	Series5_A549_SARS_CoV_2	TMEM192	protein_coding	protein_coding	5.23098	4.4301	4.72621	0.248761	0.260637	0.0931411	3.79972	2.21332	3.87547	0.100588	0.112543	0.805373	0.761294	0.502667	0.824367	0.3217	0.00572077
ENST00000505095.1	ENSG00000170088.9	Series5_A549_Mock	Series5_A549_SARS_CoV_2	TMEM192	protein_coding	protein_coding	5.23098	4.4301	4.72621	0.248761	0.260637	0.0931411	1.42847	2.21677	0.850733	0.265696	0.269453	-1.37132	0.238255	0.497333	0.175633	-0.3217	0.00576134
ENST00000467239.1	ENSG00000171084.11	Series5_A549_Mock	Series5_A549_SARS_CoV_2	FAM86JP	pseudogene	processed_transcript	2.49552	2.93801	5.39792	0.105426	0.516686	0.875336	0.656562	0.300073	2.99685	0.0523151	0.571734	3.27757	0.184268	0.101133	0.5484	0.447267	4.05e-05
ENST00000484500.1	ENSG00000171084.11	Series5_A549_Mock	Series5_A549_SARS_CoV_2	FAM86JP	pseudogene	transcribed_unprocessed_pseudogene	2.49552	2.93801	5.39792	0.105426	0.516686	0.875336	0.488979	0.664683	0.729757	0.0684946	0.166089	0.13284	0.187566	0.226133	0.131633	-0.0945	0.386383
ENST00000485843.1	ENSG00000171084.11	Series5_A549_Mock	Series5_A549_SARS_CoV_2	FAM86JP	pseudogene	processed_transcript	2.49552	2.93801	5.39792	0.105426	0.516686	0.875336	1.28273	1.95837	1.65687	0.0527638	0.43132	-0.239864	0.609319	0.667967	0.3175	-0.350467	0.115895
ENST00000486431.1	ENSG00000171084.11	Series5_A549_Mock	Series5_A549_SARS_CoV_2	FAM86JP	pseudogene	processed_transcript	2.49552	2.93801	5.39792	0.105426	0.516686	0.875336	0.0672509	0.0148777	0.0144481	0.0148777	0.0144481	-0.0251327	0.0188553	0.00476667	0.0025	-0.00226667	0.995193
ENST00000340850.5	ENSG00000171680.16	Series5_A549_Mock	Series5_A549_SARS_CoV_2	PLEKHG5	protein_coding	protein_coding	7.54694	1.10713	1.81685	0.0794497	0.13576	0.709559	1.51843	0.00903356	0.199652	0.00903356	0.113701	3.46138	0.0848857	0.00796667	0.115433	0.107467	0.622422
ENST00000377728.3	ENSG00000171680.16	Series5_A549_Mock	Series5_A549_SARS_CoV_2	PLEKHG5	protein_coding	protein_coding	7.54694	1.10713	1.81685	0.0794497	0.13576	0.709559	0.254237	0.0101156	0	0.0101156	0	-1.00832	0.0270776	0.00823333	0	-0.00823333	0.822565
ENST00000377732.1	ENSG00000171680.16	Series5_A549_Mock	Series5_A549_SARS_CoV_2	PLEKHG5	protein_coding	protein_coding	7.54694	1.10713	1.81685	0.0794497	0.13576	0.709559	1.82423	0	0.930321	0	0.47613	6.55508	0.104745	0	0.4789	0.4789	0.346241
ENST00000377748.1	ENSG00000171680.16	Series5_A549_Mock	Series5_A549_SARS_CoV_2	PLEKHG5	protein_coding	protein_coding	7.54694	1.10713	1.81685	0.0794497	0.13576	0.709559	0.818241	0.85134	0	0.0546238	0	-6.42851	0.537688	0.784667	0	-0.784667	0.000447465
ENST00000400913.1	ENSG00000171680.16	Series5_A549_Mock	Series5_A549_SARS_CoV_2	PLEKHG5	protein_coding	protein_coding	7.54694	1.10713	1.81685	0.0794497	0.13576	0.709559	0.412267	0	0	0	0	0	0.0195184	0	0	0	NA
ENST00000400915.3	ENSG00000171680.16	Series5_A549_Mock	Series5_A549_SARS_CoV_2	PLEKHG5	protein_coding	protein_coding	7.54694	1.10713	1.81685	0.0794497	0.13576	0.709559	1.79219	0	0.14576	0	0.14576	3.96125	0.0938265	0	0.0922	0.0922	0.967003
ENST00000487949.1	ENSG00000171680.16	Series5_A549_Mock	Series5_A549_SARS_CoV_2	PLEKHG5	protein_coding	retained_intron	7.54694	1.10713	1.81685	0.0794497	0.13576	0.709559	0.327999	0.234054	0.111697	0.122176	0.0556794	-1.00391	0.0788633	0.197067	0.0664	-0.130667	0.74769
ENST00000489097.1	ENSG00000171680.16	Series5_A549_Mock	Series5_A549_SARS_CoV_2	PLEKHG5	protein_coding	retained_intron	7.54694	1.10713	1.81685	0.0794497	0.13576	0.709559	0.418948	0.00258625	0.406898	0.00258625	0.144059	5.04977	0.0430286	0.0021	0.2328	0.2307	0.021973
ENST00000310450.4	ENSG00000173418.7	Series5_A549_Mock	Series5_A549_SARS_CoV_2	NAA20	protein_coding	protein_coding	67.0666	57.2103	72.02	1.75113	2.03059	0.332072	3.00566	5.36815	0.434764	2.04113	0.0953532	-3.596	0.0421122	0.0952333	0.006	-0.0892333	0.00085777
ENST00000334982.4	ENSG00000173418.7	Series5_A549_Mock	Series5_A549_SARS_CoV_2	NAA20	protein_coding	protein_coding	67.0666	57.2103	72.02	1.75113	2.03059	0.332072	50.6896	18.9649	66.5038	8.68134	2.6744	1.80956	0.764665	0.324033	0.9233	0.599267	0.000497441
ENST00000398602.2	ENSG00000173418.7	Series5_A549_Mock	Series5_A549_SARS_CoV_2	NAA20	protein_coding	protein_coding	67.0666	57.2103	72.02	1.75113	2.03059	0.332072	10.0995	28.3896	3.68821	3.85606	1.45176	-2.94097	0.147659	0.500733	0.0513	-0.449433	1.11e-05
ENST00000463154.1	ENSG00000173418.7	Series5_A549_Mock	Series5_A549_SARS_CoV_2	NAA20	protein_coding	processed_transcript	67.0666	57.2103	72.02	1.75113	2.03059	0.332072	1.06119	0.231339	0.240233	0.154181	0.100457	0.0522087	0.0127694	0.004	0.00333333	-0.000666667	0.984137
ENST00000480550.1	ENSG00000173418.7	Series5_A549_Mock	Series5_A549_SARS_CoV_2	NAA20	protein_coding	processed_transcript	67.0666	57.2103	72.02	1.75113	2.03059	0.332072	0.902365	2.57365	0.335812	1.29531	0.335812	-2.90135	0.0138367	0.0464	0.0047	-0.0417	0.606003
ENST00000484480.1	ENSG00000173418.7	Series5_A549_Mock	Series5_A549_SARS_CoV_2	NAA20	protein_coding	processed_transcript	67.0666	57.2103	72.02	1.75113	2.03059	0.332072	0.899034	1.14078	0.435415	0.121587	0.151524	-1.36939	0.0129224	0.0200667	0.00596667	-0.0141	0.136501
ENST00000308234.7	ENSG00000174136.7	Series5_A549_Mock	Series5_A549_SARS_CoV_2	RGMB	protein_coding	protein_coding	4.95406	3.00056	3.76649	0.0393366	0.314922	0.327016	3.52131	1.37478	3.06378	0.162968	0.235574	1.15036	0.684404	0.456933	0.814467	0.357533	3.48e-05
ENST00000434027.2	ENSG00000174136.7	Series5_A549_Mock	Series5_A549_SARS_CoV_2	RGMB	protein_coding	retained_intron	4.95406	3.00056	3.76649	0.0393366	0.314922	0.327016	0.187235	0.163905	0.231368	0.0301806	0.0831006	0.472936	0.0446143	0.0546667	0.0590667	0.0044	0.984511
ENST00000513185.1	ENSG00000174136.7	Series5_A549_Mock	Series5_A549_SARS_CoV_2	RGMB	protein_coding	protein_coding	4.95406	3.00056	3.76649	0.0393366	0.314922	0.327016	1.23593	1.46187	0.470422	0.117448	0.0516713	-1.61528	0.268996	0.4884	0.126333	-0.362067	5.43e-06
ENST00000312053.4	ENSG00000174837.10	Series5_A549_Mock	Series5_A549_SARS_CoV_2	EMR1	protein_coding	protein_coding	3.40001	2.87556	3.58784	0.261614	0.335488	0.318282	2.56699	2.87556	1.12369	0.261614	0.24118	-1.34782	0.774771	1	0.306333	-0.693667	9.56e-19
ENST00000381404.4	ENSG00000174837.10	Series5_A549_Mock	Series5_A549_SARS_CoV_2	EMR1	protein_coding	protein_coding	3.40001	2.87556	3.58784	0.261614	0.335488	0.318282	0.833012	0	2.46415	0	0.152897	7.95079	0.225229	0	0.693667	0.693667	1.01e-18
ENST00000409785.4	ENSG00000176407.13	Series5_A549_Mock	Series5_A549_SARS_CoV_2	KCMF1	protein_coding	protein_coding	16.4629	18.805	15.4898	4.73166	4.02877	-0.279626	9.31791	7.21863	11.6006	0.323546	0.140558	0.683641	0.699355	0.437367	0.834833	0.397467	0.233076
ENST00000428691.1	ENSG00000176407.13	Series5_A549_Mock	Series5_A549_SARS_CoV_2	KCMF1	protein_coding	protein_coding	16.4629	18.805	15.4898	4.73166	4.02877	-0.279626	1.84166	2.84685	3.8893	1.12914	3.8893	0.448786	0.0890551	0.142067	0.165167	0.0231	0.467182
ENST00000453448.1	ENSG00000176407.13	Series5_A549_Mock	Series5_A549_SARS_CoV_2	KCMF1	protein_coding	protein_coding	16.4629	18.805	15.4898	4.73166	4.02877	-0.279626	4.8249	7.25731	0	4.54962	0	-9.50528	0.1793	0.316833	0	-0.316833	6e-07
ENST00000456682.1	ENSG00000176407.13	Series5_A549_Mock	Series5_A549_SARS_CoV_2	KCMF1	protein_coding	protein_coding	16.4629	18.805	15.4898	4.73166	4.02877	-0.279626	0.47848	1.48215	0	0.773232	0	-7.22125	0.0322939	0.103767	0	-0.103767	0.339088
ENST00000322536.3	ENSG00000178105.5	Series5_A549_Mock	Series5_A549_SARS_CoV_2	DDX10	protein_coding	protein_coding	16.9649	11.9776	41.2861	0.558125	5.27787	1.78446	10.9817	8.61281	16.62	0.320787	1.57088	0.947556	0.735657	0.7197	0.4076	-0.3121	9.86e-10
ENST00000534221.1	ENSG00000178105.5	Series5_A549_Mock	Series5_A549_SARS_CoV_2	DDX10	protein_coding	processed_transcript	16.9649	11.9776	41.2861	0.558125	5.27787	1.78446	5.82996	3.17514	24.5396	0.292092	3.85772	2.94627	0.252645	0.263967	0.589433	0.325467	9.86e-10
ENST00000314606.4	ENSG00000179115.6	Series5_A549_Mock	Series5_A549_SARS_CoV_2	FARSA	protein_coding	protein_coding	38.9705	39.6639	21.1775	1.22424	1.61087	-0.904977	24.4727	11.388	16.3666	1.35727	2.49519	0.522856	0.642394	0.285767	0.774733	0.488967	0.0295716
ENST00000423140.2	ENSG00000179115.6	Series5_A549_Mock	Series5_A549_SARS_CoV_2	FARSA	protein_coding	protein_coding	38.9705	39.6639	21.1775	1.22424	1.61087	-0.904977	0.824458	0	0	0	0	0	0.0200163	0	0	0	NA
ENST00000586146.1	ENSG00000179115.6	Series5_A549_Mock	Series5_A549_SARS_CoV_2	FARSA	protein_coding	nonsense_mediated_decay	38.9705	39.6639	21.1775	1.22424	1.61087	-0.904977	0.705	1.57843	0	1.57843	0	-7.31146	0.0179082	0.0417	0	-0.0417	0.933617
ENST00000587981.1	ENSG00000179115.6	Series5_A549_Mock	Series5_A549_SARS_CoV_2	FARSA	protein_coding	protein_coding	38.9705	39.6639	21.1775	1.22424	1.61087	-0.904977	0.47163	0.715099	0.187972	0.279848	0.0275881	-1.87288	0.0116694	0.0179	0.0092	-0.0087	0.823338
ENST00000588025.1	ENSG00000179115.6	Series5_A549_Mock	Series5_A549_SARS_CoV_2	FARSA	protein_coding	protein_coding	38.9705	39.6639	21.1775	1.22424	1.61087	-0.904977	2.98972	4.82638	1.29275	1.45864	0.748851	-1.89237	0.0770653	0.124133	0.0674333	-0.0567	0.734119
ENST00000588965.1	ENSG00000179115.6	Series5_A549_Mock	Series5_A549_SARS_CoV_2	FARSA	protein_coding	retained_intron	38.9705	39.6639	21.1775	1.22424	1.61087	-0.904977	8.47725	20.5816	2.9667	2.47143	2.9667	-2.79027	0.205461	0.5166	0.129767	-0.386833	0.192478
ENST00000592662.1	ENSG00000179115.6	Series5_A549_Mock	Series5_A549_SARS_CoV_2	FARSA	protein_coding	retained_intron	38.9705	39.6639	21.1775	1.22424	1.61087	-0.904977	0.684614	0.574455	0.363483	0.404246	0.184422	-0.646048	0.0174449	0.0139	0.0188333	0.00493333	0.9288
ENST00000396644.2	ENSG00000179362.10	Series5_A549_Mock	Series5_A549_SARS_CoV_2	HMGN2P46	pseudogene	processed_transcript	1.19815	0.450088	1.25739	0.103591	0.121929	1.46188	0.10577	0	0.035531	0	0.035531	2.18685	0.0173703	0	0.033	0.033	1
ENST00000409454.1	ENSG00000179362.10	Series5_A549_Mock	Series5_A549_SARS_CoV_2	HMGN2P46	pseudogene	processed_transcript	1.19815	0.450088	1.25739	0.103591	0.121929	1.46188	0.264335	0.0246953	0.263653	0.0142174	0.00853347	2.97954	0.206897	0.0815667	0.214733	0.133167	0.413849
ENST00000495658.2	ENSG00000179362.10	Series5_A549_Mock	Series5_A549_SARS_CoV_2	HMGN2P46	pseudogene	processed_transcript	1.19815	0.450088	1.25739	0.103591	0.121929	1.46188	0.488663	0	0.567383	0	0.0603215	5.85146	0.226876	0	0.466533	0.466533	0.000930531
ENST00000568669.1	ENSG00000179362.10	Series5_A549_Mock	Series5_A549_SARS_CoV_2	HMGN2P46	pseudogene	processed_transcript	1.19815	0.450088	1.25739	0.103591	0.121929	1.46188	0.186721	0.425392	0.387097	0.115246	0.212873	-0.132825	0.322232	0.918433	0.282367	-0.636067	0.213287
ENST00000598619.1	ENSG00000179362.10	Series5_A549_Mock	Series5_A549_SARS_CoV_2	HMGN2P46	pseudogene	transcribed_processed_pseudogene	1.19815	0.450088	1.25739	0.103591	0.121929	1.46188	0.0769967	0	0.000793702	0	0.000549483	0.11019	0.216222	0	0.000666667	0.000666667	NA
ENST00000316299.5	ENSG00000181929.7	Series5_A549_Mock	Series5_A549_SARS_CoV_2	PRKAG1	protein_coding	protein_coding	35.0873	32.9822	48.6425	1.4199	4.40821	0.560389	1.05054	0	0	0	0	0	0.022651	0	0	0	NA
ENST00000395170.3	ENSG00000181929.7	Series5_A549_Mock	Series5_A549_SARS_CoV_2	PRKAG1	protein_coding	protein_coding	35.0873	32.9822	48.6425	1.4199	4.40821	0.560389	1.74844	0.995188	2.79869	0.995188	1.13309	1.48243	0.0439286	0.0286	0.0542333	0.0256333	0.440259
ENST00000546531.1	ENSG00000181929.7	Series5_A549_Mock	Series5_A549_SARS_CoV_2	PRKAG1	protein_coding	nonsense_mediated_decay	35.0873	32.9822	48.6425	1.4199	4.40821	0.560389	4.33069	1.43957	16.7355	1.43957	5.68396	3.53008	0.104229	0.0413667	0.358933	0.317567	0.171945
ENST00000547306.1	ENSG00000181929.7	Series5_A549_Mock	Series5_A549_SARS_CoV_2	PRKAG1	protein_coding	protein_coding	35.0873	32.9822	48.6425	1.4199	4.40821	0.560389	8.21247	4.00906	9.97886	1.26199	3.50456	1.31346	0.215245	0.119733	0.201233	0.0815	0.788496
ENST00000548065.1	ENSG00000181929.7	Series5_A549_Mock	Series5_A549_SARS_CoV_2	PRKAG1	protein_coding	protein_coding	35.0873	32.9822	48.6425	1.4199	4.40821	0.560389	12.2065	15.867	3.35137	3.37887	0.773015	-2.23982	0.401539	0.4913	0.0681667	-0.423133	0.00116511
ENST00000548857.1	ENSG00000181929.7	Series5_A549_Mock	Series5_A549_SARS_CoV_2	PRKAG1	protein_coding	protein_coding	35.0873	32.9822	48.6425	1.4199	4.40821	0.560389	0.587603	0.139354	2.52552	0.0836263	0.561819	4.08548	0.0158796	0.0042	0.0508333	0.0466333	0.00108855
ENST00000549726.1	ENSG00000181929.7	Series5_A549_Mock	Series5_A549_SARS_CoV_2	PRKAG1	protein_coding	retained_intron	35.0873	32.9822	48.6425	1.4199	4.40821	0.560389	1.17561	1.49918	4.00788	0.451481	2.097	1.41267	0.0325347	0.0467	0.076	0.0293	1
ENST00000550448.1	ENSG00000181929.7	Series5_A549_Mock	Series5_A549_SARS_CoV_2	PRKAG1	protein_coding	retained_intron	35.0873	32.9822	48.6425	1.4199	4.40821	0.560389	0.619375	0.234121	0.265927	0.0186602	0.0842468	0.176691	0.0186347	0.0071	0.00546667	-0.00163333	0.871508
ENST00000551121.1	ENSG00000181929.7	Series5_A549_Mock	Series5_A549_SARS_CoV_2	PRKAG1	protein_coding	protein_coding	35.0873	32.9822	48.6425	1.4199	4.40821	0.560389	1.87188	4.61257	5.02959	2.39458	2.75283	0.124611	0.0513388	0.133933	0.101133	-0.0328	0.98689
ENST00000552212.1	ENSG00000181929.7	Series5_A549_Mock	Series5_A549_SARS_CoV_2	PRKAG1	protein_coding	protein_coding	35.0873	32.9822	48.6425	1.4199	4.40821	0.560389	1.17203	1.16866	1.27537	0.408499	0.553079	0.125036	0.0338143	0.0365	0.0283333	-0.00816667	0.902264
ENST00000552463.1	ENSG00000181929.7	Series5_A549_Mock	Series5_A549_SARS_CoV_2	PRKAG1	protein_coding	protein_coding	35.0873	32.9822	48.6425	1.4199	4.40821	0.560389	0.372651	0.33913	0.456275	0.0586197	0.130393	0.417418	0.0110694	0.0101667	0.00943333	-0.000733333	0.946056
ENST00000552657.1	ENSG00000181929.7	Series5_A549_Mock	Series5_A549_SARS_CoV_2	PRKAG1	protein_coding	retained_intron	35.0873	32.9822	48.6425	1.4199	4.40821	0.560389	0.374718	0.371372	0.562051	0.0518012	0.240884	0.584944	0.0108776	0.0113333	0.0108667	-0.000466667	0.963955
ENST00000359470.5	ENSG00000182795.12	Series5_A549_Mock	Series5_A549_SARS_CoV_2	C1orf116	protein_coding	protein_coding	32.3095	2.06872	0.620055	0.0735957	0.0437615	-1.72215	22.4659	1.20025	0.620055	0.032568	0.0437615	-0.941758	0.788808	0.580567	1	0.419433	2.87e-08
ENST00000461135.2	ENSG00000182795.12	Series5_A549_Mock	Series5_A549_SARS_CoV_2	C1orf116	protein_coding	protein_coding	32.3095	2.06872	0.620055	0.0735957	0.0437615	-1.72215	9.8436	0.868471	0	0.0447087	0	-6.45692	0.211192	0.419433	0	-0.419433	3.25e-08
ENST00000329078.3	ENSG00000183018.4	Series5_A549_Mock	Series5_A549_SARS_CoV_2	SPNS2	protein_coding	protein_coding	5.34046	0.660753	0.181697	0.166625	0.0575751	-1.80695	4.72034	0.392186	0.181697	0.084765	0.0575751	-1.06903	0.755227	0.6098	1	0.3902	0.0180895
ENST00000570641.1	ENSG00000183018.4	Series5_A549_Mock	Series5_A549_SARS_CoV_2	SPNS2	protein_coding	retained_intron	5.34046	0.660753	0.181697	0.166625	0.0575751	-1.80695	0.159593	0.196368	0	0.0424319	0	-4.36714	0.109398	0.3027	0	-0.3027	0.0747819
ENST00000570979.1	ENSG00000183018.4	Series5_A549_Mock	Series5_A549_SARS_CoV_2	SPNS2	protein_coding	retained_intron	5.34046	0.660753	0.181697	0.166625	0.0575751	-1.80695	0.271989	0.0471724	0	0.0471724	0	-2.51532	0.0816667	0.0497333	0	-0.0497333	0.9745
ENST00000571668.1	ENSG00000183018.4	Series5_A549_Mock	Series5_A549_SARS_CoV_2	SPNS2	protein_coding	retained_intron	5.34046	0.660753	0.181697	0.166625	0.0575751	-1.80695	0.0224526	0.019384	0	0.019384	0	-1.55503	0.0194271	0.0292667	0	-0.0292667	1
ENST00000573990.1	ENSG00000183018.4	Series5_A549_Mock	Series5_A549_SARS_CoV_2	SPNS2	protein_coding	retained_intron	5.34046	0.660753	0.181697	0.166625	0.0575751	-1.80695	0.054128	0.00564362	0	0.00564362	0	-0.645575	0.0196708	0.00853333	0	-0.00853333	1
ENST00000329597.7	ENSG00000188488.9	Series5_A549_Mock	Series5_A549_SARS_CoV_2	SERPINA5	protein_coding	protein_coding	2.72559	0.161764	0.141406	0.0457662	0.0284269	-0.182005	0.805732	0.044462	0.0799696	0.0222364	0.0441214	0.724186	0.517668	0.2495	0.666667	0.417167	0.728948
ENST00000553511.1	ENSG00000188488.9	Series5_A549_Mock	Series5_A549_SARS_CoV_2	SERPINA5	protein_coding	protein_coding	2.72559	0.161764	0.141406	0.0457662	0.0284269	-0.182005	0.00930771	0	0	0	0	0	0.0145964	0	0	0	NA
ENST00000553780.1	ENSG00000188488.9	Series5_A549_Mock	Series5_A549_SARS_CoV_2	SERPINA5	protein_coding	protein_coding	2.72559	0.161764	0.141406	0.0457662	0.0284269	-0.182005	0.0147941	0	0.0614365	0	0.0614365	2.83666	0.107279	0	0.333333	0.333333	0.942471
ENST00000554276.1	ENSG00000188488.9	Series5_A549_Mock	Series5_A549_SARS_CoV_2	SERPINA5	protein_coding	protein_coding	2.72559	0.161764	0.141406	0.0457662	0.0284269	-0.182005	0.531205	0	0	0	0	0	0.0406464	0	0	0	NA
ENST00000554760.1	ENSG00000188488.9	Series5_A549_Mock	Series5_A549_SARS_CoV_2	SERPINA5	protein_coding	protein_coding	2.72559	0.161764	0.141406	0.0457662	0.0284269	-0.182005	0.0744551	0	0	0	0	0	0.0197857	0	0	0	NA
ENST00000554866.1	ENSG00000188488.9	Series5_A549_Mock	Series5_A549_SARS_CoV_2	SERPINA5	protein_coding	protein_coding	2.72559	0.161764	0.141406	0.0457662	0.0284269	-0.182005	0.786963	0	0	0	0	0	0.0776821	0	0	0	NA
ENST00000556730.1	ENSG00000188488.9	Series5_A549_Mock	Series5_A549_SARS_CoV_2	SERPINA5	protein_coding	retained_intron	2.72559	0.161764	0.141406	0.0457662	0.0284269	-0.182005	0.397026	0.117302	0	0.0335664	0	-3.67018	0.213914	0.7505	0	-0.7505	0.0189141
ENST00000383836.3	ENSG00000196220.11	Series5_A549_Mock	Series5_A549_SARS_CoV_2	SRGAP3	protein_coding	protein_coding	1.55087	0.299351	0.675522	0.0367324	0.0472578	1.14796	0.905893	0.218992	0.140429	0.0404172	0.0348706	-0.606209	0.617498	0.736633	0.2129	-0.523733	0.0334767
ENST00000470951.1	ENSG00000196220.11	Series5_A549_Mock	Series5_A549_SARS_CoV_2	SRGAP3	protein_coding	retained_intron	1.55087	0.299351	0.675522	0.0367324	0.0472578	1.14796	0.0284601	0	0	0	0	0	0.0127191	0	0	0	NA
ENST00000490889.2	ENSG00000196220.11	Series5_A549_Mock	Series5_A549_SARS_CoV_2	SRGAP3	protein_coding	processed_transcript	1.55087	0.299351	0.675522	0.0367324	0.0472578	1.14796	0.273911	0.0328795	0.495217	0.0328795	0.0716657	3.55854	0.264157	0.134667	0.7318	0.597133	0.0647241
ENST00000491467.1	ENSG00000196220.11	Series5_A549_Mock	Series5_A549_SARS_CoV_2	SRGAP3	protein_coding	retained_intron	1.55087	0.299351	0.675522	0.0367324	0.0472578	1.14796	0.144329	0.00185068	0.000126683	0.00185068	0.000126683	-0.226808	0.0395	0.005	0.000166667	-0.00483333	NA
ENST00000520860.1	ENSG00000196220.11	Series5_A549_Mock	Series5_A549_SARS_CoV_2	SRGAP3	protein_coding	processed_transcript	1.55087	0.299351	0.675522	0.0367324	0.0472578	1.14796	0.143273	0.0350604	0.0347367	0.0350604	0.0347367	-0.0104025	0.0521255	0.0950333	0.0482333	-0.0468	0.908302
ENST00000331711.7	ENSG00000196458.6	Series5_A549_Mock	Series5_A549_SARS_CoV_2	ZNF605	protein_coding	processed_transcript	2.17551	1.70265	2.78267	0.227821	0.143668	0.705413	0.13981	0.0148135	0.388679	0.00781493	0.165649	4.00603	0.0549	0.00966667	0.134067	0.1244	0.255947
ENST00000360187.4	ENSG00000196458.6	Series5_A549_Mock	Series5_A549_SARS_CoV_2	ZNF605	protein_coding	protein_coding	2.17551	1.70265	2.78267	0.227821	0.143668	0.705413	1.00476	1.55331	0.419665	0.178471	0.393759	-1.86332	0.515253	0.917233	0.140833	-0.7764	0.00988506
ENST00000392321.3	ENSG00000196458.6	Series5_A549_Mock	Series5_A549_SARS_CoV_2	ZNF605	protein_coding	protein_coding	2.17551	1.70265	2.78267	0.227821	0.143668	0.705413	0.953749	0.010699	1.84371	0.004833	0.409156	6.48472	0.394131	0.0057	0.6786	0.6729	0.000350051
ENST00000412621.2	ENSG00000196458.6	Series5_A549_Mock	Series5_A549_SARS_CoV_2	ZNF605	protein_coding	retained_intron	2.17551	1.70265	2.78267	0.227821	0.143668	0.705413	0.0558653	0.118197	0.104532	0.0506805	0.0161742	-0.16261	0.025951	0.0643	0.0371333	-0.0271667	0.709733
ENST00000355237.2	ENSG00000197822.6	Series5_A549_Mock	Series5_A549_SARS_CoV_2	OCLN	protein_coding	protein_coding	3.3337	2.65333	5.19156	0.205504	0.914237	0.965714	0.418849	0.0990599	0.476941	0.0563204	0.239389	2.15863	0.178179	0.0397	0.110767	0.0710667	0.89094
ENST00000380766.2	ENSG00000197822.6	Series5_A549_Mock	Series5_A549_SARS_CoV_2	OCLN	protein_coding	protein_coding	3.3337	2.65333	5.19156	0.205504	0.914237	0.965714	0.859916	0	1.58543	0	0.264355	7.3178	0.157129	0	0.3365	0.3365	8.59e-06
ENST00000396442.2	ENSG00000197822.6	Series5_A549_Mock	Series5_A549_SARS_CoV_2	OCLN	protein_coding	protein_coding	3.3337	2.65333	5.19156	0.205504	0.914237	0.965714	1.06639	2.20105	0.685022	0.100219	0.685022	-1.6696	0.407796	0.8339	0.103167	-0.730733	0.0419337
ENST00000510666.1	ENSG00000197822.6	Series5_A549_Mock	Series5_A549_SARS_CoV_2	OCLN	protein_coding	retained_intron	3.3337	2.65333	5.19156	0.205504	0.914237	0.965714	0.811999	0.353218	1.41345	0.13965	0.674265	1.97049	0.228706	0.1264	0.294333	0.167933	0.773309
ENST00000538151.1	ENSG00000197822.6	Series5_A549_Mock	Series5_A549_SARS_CoV_2	OCLN	protein_coding	protein_coding	3.3337	2.65333	5.19156	0.205504	0.914237	0.965714	0.163922	0	1.03072	0	1.03072	6.70144	0.0272104	0	0.155233	0.155233	0.972393
ENST00000356260.5	ENSG00000198301.7	Series5_A549_Mock	Series5_A549_SARS_CoV_2	SDAD1	protein_coding	protein_coding	10.6697	6.2489	8.57319	0.0491875	0.702324	0.455606	6.65863	6.17265	5.13897	0.0746649	0.560039	-0.263943	0.621831	0.987733	0.5994	-0.388333	4.36e-15
ENST00000395710.1	ENSG00000198301.7	Series5_A549_Mock	Series5_A549_SARS_CoV_2	SDAD1	protein_coding	nonsense_mediated_decay	10.6697	6.2489	8.57319	0.0491875	0.702324	0.455606	3.87159	0.0401491	3.38368	0.0318494	0.48963	6.08048	0.362445	0.0065	0.3947	0.3882	4.62e-15
ENST00000373640.4	ENSG00000204128.5	Series5_A549_Mock	Series5_A549_SARS_CoV_2	C2orf72	protein_coding	protein_coding	2.79064	6.39279	3.04923	0.880316	0.183901	-1.06553	1.53577	2.89509	0.293091	0.404831	0.126249	-3.26076	0.615011	0.456233	0.0923333	-0.3639	0.0012889
ENST00000463834.1	ENSG00000204128.5	Series5_A549_Mock	Series5_A549_SARS_CoV_2	C2orf72	protein_coding	retained_intron	2.79064	6.39279	3.04923	0.880316	0.183901	-1.06553	1.0257	2.41187	2.75614	0.186496	0.095824	0.191751	0.351937	0.396567	0.907667	0.5111	0.000179228
ENST00000477463.1	ENSG00000204128.5	Series5_A549_Mock	Series5_A549_SARS_CoV_2	C2orf72	protein_coding	processed_transcript	2.79064	6.39279	3.04923	0.880316	0.183901	-1.06553	0.22917	1.08583	0	0.730046	0	-6.77588	0.03305	0.147167	0	-0.147167	0.352937
ENST00000259881.9	ENSG00000204540.6	Series5_A549_Mock	Series5_A549_SARS_CoV_2	PSORS1C1	protein_coding	protein_coding	1.11134	0.363436	0.860639	0.182035	0.130523	1.22121	0.199627	0.0737354	0.166768	0.0419459	0.087138	1.07795	0.129986	0.2053	0.174533	-0.0307667	0.928775
ENST00000467107.1	ENSG00000204540.6	Series5_A549_Mock	Series5_A549_SARS_CoV_2	PSORS1C1	protein_coding	processed_transcript	1.11134	0.363436	0.860639	0.182035	0.130523	1.22121	0.143712	0.00208971	0.001006	0.00208971	0.000659585	-0.135489	0.19962	0.00555	0.00103333	-0.00451667	NA
ENST00000479581.1	ENSG00000204540.6	Series5_A549_Mock	Series5_A549_SARS_CoV_2	PSORS1C1	protein_coding	processed_transcript	1.11134	0.363436	0.860639	0.182035	0.130523	1.22121	0.101005	0.039903	0.080803	0.039903	0.0512938	0.863613	0.110205	0.10615	0.0805667	-0.0255833	0.984586
ENST00000481450.2	ENSG00000204540.6	Series5_A549_Mock	Series5_A549_SARS_CoV_2	PSORS1C1	protein_coding	protein_coding	1.11134	0.363436	0.860639	0.182035	0.130523	1.22121	0.0229578	0.0167715	0.0487519	0.00918285	0.0347813	1.13393	0.0283727	0.0466	0.0664667	0.0198667	0.950701
ENST00000493289.1	ENSG00000204540.6	Series5_A549_Mock	Series5_A549_SARS_CoV_2	PSORS1C1	protein_coding	processed_transcript	1.11134	0.363436	0.860639	0.182035	0.130523	1.22121	0.0435073	0.0394191	0.0819178	0.0394191	0.0412595	0.895275	0.0633341	0.1049	0.0959	-0.009	0.99229
ENST00000547221.1	ENSG00000204540.6	Series5_A549_Mock	Series5_A549_SARS_CoV_2	PSORS1C1	protein_coding	protein_coding	1.11134	0.363436	0.860639	0.182035	0.130523	1.22121	0.00723584	0	0	0	0	0	0.0128591	0	0	0	NA
ENST00000548049.1	ENSG00000204540.6	Series5_A549_Mock	Series5_A549_SARS_CoV_2	PSORS1C1	protein_coding	processed_transcript	1.11134	0.363436	0.860639	0.182035	0.130523	1.22121	0.123089	0.0420064	0.107256	0.0420064	0.0544341	1.17291	0.128686	0.11965	0.148167	0.0285167	1
ENST00000550838.1	ENSG00000204540.6	Series5_A549_Mock	Series5_A549_SARS_CoV_2	PSORS1C1	protein_coding	retained_intron	1.11134	0.363436	0.860639	0.182035	0.130523	1.22121	0.370888	0.149511	0.0775921	0.0747564	0.0391245	-0.864784	0.200418	0.4118	0.0846667	-0.327133	0.155372
ENST00000552747.1	ENSG00000204540.6	Series5_A549_Mock	Series5_A549_SARS_CoV_2	PSORS1C1	protein_coding	retained_intron	1.11134	0.363436	0.860639	0.182035	0.130523	1.22121	0.0993211	0	0.296543	0	0.0372	4.93802	0.12652	0	0.348633	0.348633	0.0160034
ENST00000394517.2	ENSG00000217801.5	Series5_A549_Mock	Series5_A549_SARS_CoV_2	RP11-465B22.3	pseudogene	processed_transcript	10.6505	2.96577	24.1872	0.118924	1.71896	3.02351	1.73142	0	2.94871	0	0.269879	8.20882	0.0878082	0	0.1247	0.1247	3.7e-06
ENST00000412397.2	ENSG00000217801.5	Series5_A549_Mock	Series5_A549_SARS_CoV_2	RP11-465B22.3	pseudogene	transcribed_unprocessed_pseudogene	10.6505	2.96577	24.1872	0.118924	1.71896	3.02351	0.615756	0.430882	0.874254	0.0866845	0.127481	1.00407	0.0991163	0.145433	0.0357667	-0.109667	0.00091313
ENST00000427998.1	ENSG00000217801.5	Series5_A549_Mock	Series5_A549_SARS_CoV_2	RP11-465B22.3	pseudogene	processed_transcript	10.6505	2.96577	24.1872	0.118924	1.71896	3.02351	3.83727	2.11777	4.97226	0.207083	0.301943	1.22746	0.467906	0.717867	0.206467	-0.5114	3.88e-05
ENST00000433695.1	ENSG00000217801.5	Series5_A549_Mock	Series5_A549_SARS_CoV_2	RP11-465B22.3	pseudogene	processed_transcript	10.6505	2.96577	24.1872	0.118924	1.71896	3.02351	2.79185	0.227521	10.7735	0.227521	1.84812	5.50463	0.201751	0.0751333	0.440233	0.3651	0.168923
ENST00000451054.1	ENSG00000217801.5	Series5_A549_Mock	Series5_A549_SARS_CoV_2	RP11-465B22.3	pseudogene	processed_transcript	10.6505	2.96577	24.1872	0.118924	1.71896	3.02351	1.05475	0.189593	4.6185	0.140129	0.552581	4.53541	0.086898	0.0615667	0.192833	0.131267	0.31026
ENST00000456409.1	ENSG00000217801.5	Series5_A549_Mock	Series5_A549_SARS_CoV_2	RP11-465B22.3	pseudogene	processed_transcript	10.6505	2.96577	24.1872	0.118924	1.71896	3.02351	0.619503	0	0	0	0	0	0.0565163	0	0	0	NA
ENST00000404210.2	ENSG00000218510.3	Series5_A549_Mock	Series5_A549_SARS_CoV_2	LINC00339	lincRNA	lincRNA	10.5957	14.2636	17.0276	0.475441	0.68624	0.255375	3.25632	3.26236	10.0286	0.588744	1.42233	1.61715	0.267696	0.227333	0.5885	0.361167	0.0103844
ENST00000416769.1	ENSG00000218510.3	Series5_A549_Mock	Series5_A549_SARS_CoV_2	LINC00339	lincRNA	lincRNA	10.5957	14.2636	17.0276	0.475441	0.68624	0.255375	5.58178	9.62758	5.70313	0.468303	1.54952	-0.754389	0.520345	0.676133	0.333833	-0.3423	0.0513952
ENST00000420503.1	ENSG00000218510.3	Series5_A549_Mock	Series5_A549_SARS_CoV_2	LINC00339	lincRNA	lincRNA	10.5957	14.2636	17.0276	0.475441	0.68624	0.255375	0.760771	0.551199	0.591005	0.17017	0.193763	0.0988648	0.101212	0.0389667	0.0347667	-0.0042	0.98167
ENST00000434233.1	ENSG00000218510.3	Series5_A549_Mock	Series5_A549_SARS_CoV_2	LINC00339	lincRNA	lincRNA	10.5957	14.2636	17.0276	0.475441	0.68624	0.255375	0.970917	0.804026	0.704929	0.119675	0.279034	-0.187275	0.108857	0.0562667	0.0429333	-0.0133333	0.8319
ENST00000409526.1	ENSG00000222020.2	Series5_A549_Mock	Series5_A549_SARS_CoV_2	AC062017.1	protein_coding	protein_coding	1.50425	1.50258	1.4085	0.403467	0.0825197	-0.0926487	0.361353	1.00765	0	0.213105	0	-6.66909	0.264768	0.778533	0	-0.778533	0.0407443
ENST00000413029.1	ENSG00000222020.2	Series5_A549_Mock	Series5_A549_SARS_CoV_2	AC062017.1	protein_coding	protein_coding	1.50425	1.50258	1.4085	0.403467	0.0825197	-0.0926487	0.858482	0.251722	1.04032	0.251722	0.161954	2.00472	0.558887	0.112633	0.743833	0.6312	0.262542
ENST00000428471.1	ENSG00000222020.2	Series5_A549_Mock	Series5_A549_SARS_CoV_2	AC062017.1	protein_coding	protein_coding	1.50425	1.50258	1.4085	0.403467	0.0825197	-0.0926487	0.284417	0.243209	0.368177	0.243209	0.184131	0.578736	0.176342	0.108833	0.256167	0.147333	0.77779
ENST00000408996.4	ENSG00000243414.4	Series5_A549_Mock	Series5_A549_SARS_CoV_2	TICAM2	protein_coding	protein_coding	1.2518	0.92921	0.274478	0.246149	0.140287	-1.72313	1.05397	0.769982	0	0.210271	0	-6.28537	0.706263	0.8299	0	-0.8299	2.1e-06
ENST00000427199.2	ENSG00000243414.4	Series5_A549_Mock	Series5_A549_SARS_CoV_2	TICAM2	protein_coding	protein_coding	1.2518	0.92921	0.274478	0.246149	0.140287	-1.72313	0.188786	0.159227	0.274478	0.0484758	0.140287	0.749354	0.271533	0.1701	1	0.8299	2.79e-06
ENST00000513729.1	ENSG00000243414.4	Series5_A549_Mock	Series5_A549_SARS_CoV_2	TICAM2	protein_coding	processed_transcript	1.2518	0.92921	0.274478	0.246149	0.140287	-1.72313	0.00904413	0	0	0	0	0	0.0222047	0	0	0	NA
ENST00000257632.5	ENSG00000243566.2	Series5_A549_Mock	Series5_A549_SARS_CoV_2	UPK3B	protein_coding	protein_coding	2.82707	2.76037	0.420741	0.291249	0.028334	-2.68519	0.35568	0.327163	0	0.121192	0	-5.07538	0.0775479	0.115533	0	-0.115533	0.183344
ENST00000334348.3	ENSG00000243566.2	Series5_A549_Mock	Series5_A549_SARS_CoV_2	UPK3B	protein_coding	protein_coding	2.82707	2.76037	0.420741	0.291249	0.028334	-2.68519	0.783641	0.960454	0.000262268	0.536545	0.000262268	-6.56324	0.191594	0.312433	0.0006	-0.311833	0.527538
ENST00000394849.1	ENSG00000243566.2	Series5_A549_Mock	Series5_A549_SARS_CoV_2	UPK3B	protein_coding	protein_coding	2.82707	2.76037	0.420741	0.291249	0.028334	-2.68519	0.719455	0.835182	0	0.202274	0	-6.40119	0.159558	0.294167	0	-0.294167	0.00214489
ENST00000419923.2	ENSG00000243566.2	Series5_A549_Mock	Series5_A549_SARS_CoV_2	UPK3B	protein_coding	protein_coding	2.82707	2.76037	0.420741	0.291249	0.028334	-2.68519	0.414639	0	0.256124	0	0.0797255	4.73403	0.296065	0	0.588267	0.588267	6.82e-06
ENST00000443097.2	ENSG00000243566.2	Series5_A549_Mock	Series5_A549_SARS_CoV_2	UPK3B	protein_coding	protein_coding	2.82707	2.76037	0.420741	0.291249	0.028334	-2.68519	0.46142	0.533938	0.128885	0.533938	0.0724427	-1.96956	0.218444	0.2428	0.3327	0.0899	0.709043
ENST00000469114.1	ENSG00000243566.2	Series5_A549_Mock	Series5_A549_SARS_CoV_2	UPK3B	protein_coding	retained_intron	2.82707	2.76037	0.420741	0.291249	0.028334	-2.68519	0.064014	0.0614324	0.0286332	0.0552491	0.0154218	-0.886739	0.0426521	0.0210333	0.0636667	0.0426333	0.671737
ENST00000490360.1	ENSG00000243566.2	Series5_A549_Mock	Series5_A549_SARS_CoV_2	UPK3B	protein_coding	retained_intron	2.82707	2.76037	0.420741	0.291249	0.028334	-2.68519	0.0281723	0.0422003	0.00683702	0.0200703	0.00592734	-1.63242	0.0141	0.014	0.0148	0.0008	0.97518
ENST00000499685.2	ENSG00000245904.2	Series5_A549_Mock	Series5_A549_SARS_CoV_2	RP11-796E2.4	antisense	antisense	1.34893	0.582542	0.469373	0.187293	0.112327	-0.305768	0.0809236	0.02222	0.155493	0.0163819	0.0210174	2.36074	0.25628	0.0289333	0.3518	0.322867	0.0351774
ENST00000501008.2	ENSG00000245904.2	Series5_A549_Mock	Series5_A549_SARS_CoV_2	RP11-796E2.4	antisense	antisense	1.34893	0.582542	0.469373	0.187293	0.112327	-0.305768	1.268	0.560322	0.31388	0.172173	0.100534	-0.816316	0.74372	0.971067	0.6482	-0.322867	0.0304891
ENST00000504531.2	ENSG00000249395.2	Series5_A549_Mock	Series5_A549_SARS_CoV_2	CASC9	lincRNA	lincRNA	3.10882	4.29046	5.53663	0.0344285	0.987467	0.367122	0.749172	0.242755	1.98479	0.242755	0.490399	2.98042	0.281738	0.0564667	0.429767	0.3733	0.252635
ENST00000522183.1	ENSG00000249395.2	Series5_A549_Mock	Series5_A549_SARS_CoV_2	CASC9	lincRNA	lincRNA	3.10882	4.29046	5.53663	0.0344285	0.987467	0.367122	0.476101	0.778596	1.51178	0.391788	0.889486	0.9484	0.144569	0.181867	0.2308	0.0489333	0.992871
ENST00000523313.1	ENSG00000249395.2	Series5_A549_Mock	Series5_A549_SARS_CoV_2	CASC9	lincRNA	lincRNA	3.10882	4.29046	5.53663	0.0344285	0.987467	0.367122	1.88355	3.2691	2.04006	0.170083	0.791648	-0.677635	0.57369	0.761667	0.339433	-0.422233	0.0321501
ENST00000549424.1	ENSG00000258311.1	Series5_A549_Mock	Series5_A549_SARS_CoV_2	RP11-644F5.10	protein_coding	protein_coding	2.89293	2.71182	2.80449	0.521234	1.1538	0.0483018	1.08087	0.171998	1.56163	0.110337	0.970682	3.11027	0.201043	0.0520667	0.480867	0.4288	0.0296737
ENST00000550412.1	ENSG00000258311.1	Series5_A549_Mock	Series5_A549_SARS_CoV_2	RP11-644F5.10	protein_coding	protein_coding	2.89293	2.71182	2.80449	0.521234	1.1538	0.0483018	1.65964	2.25711	1.06426	0.336508	0.278792	-1.07752	0.727955	0.8501	0.425933	-0.424167	0.0141597
ENST00000551946.1	ENSG00000258311.1	Series5_A549_Mock	Series5_A549_SARS_CoV_2	RP11-644F5.10	protein_coding	nonsense_mediated_decay	2.89293	2.71182	2.80449	0.521234	1.1538	0.0483018	0.152417	0.282715	0.178611	0.0892497	0.0790045	-0.634083	0.0709959	0.0978667	0.0931667	-0.0047	0.938223
ENST00000318100.4	ENSG00000258366.3	Series5_A549_Mock	Series5_A549_SARS_CoV_2	RTEL1	protein_coding	protein_coding	3.08161	4.32218	1.89206	0.118905	0.181414	-1.18753	1.24827	0.837097	0.884539	0.233064	0.453726	0.0786182	0.443119	0.192333	0.5203	0.327967	0.847273
ENST00000356810.4	ENSG00000258366.3	Series5_A549_Mock	Series5_A549_SARS_CoV_2	RTEL1	protein_coding	protein_coding	3.08161	4.32218	1.89206	0.118905	0.181414	-1.18753	0.299937	0.171074	0.135898	0.0845848	0.129599	-0.311611	0.085275	0.0389333	0.0616	0.0226667	0.927487
ENST00000360203.5	ENSG00000258366.3	Series5_A549_Mock	Series5_A549_SARS_CoV_2	RTEL1	protein_coding	protein_coding	3.08161	4.32218	1.89206	0.118905	0.181414	-1.18753	0.391851	1.31649	0	0.556905	0	-7.05147	0.104704	0.3083	0	-0.3083	0.00796884
ENST00000370003.1	ENSG00000258366.3	Series5_A549_Mock	Series5_A549_SARS_CoV_2	RTEL1	protein_coding	protein_coding	3.08161	4.32218	1.89206	0.118905	0.181414	-1.18753	0.203908	0.106928	0.0262284	0.0286393	0.0131643	-1.69043	0.0695812	0.0248	0.0153	-0.0095	0.80708
ENST00000370018.3	ENSG00000258366.3	Series5_A549_Mock	Series5_A549_SARS_CoV_2	RTEL1	protein_coding	protein_coding	3.08161	4.32218	1.89206	0.118905	0.181414	-1.18753	0.605511	0.95261	0.560774	0.114576	0.54685	-0.754031	0.19564	0.219533	0.253467	0.0339333	0.750509
ENST00000488316.1	ENSG00000258366.3	Series5_A549_Mock	Series5_A549_SARS_CoV_2	RTEL1	protein_coding	processed_transcript	3.08161	4.32218	1.89206	0.118905	0.181414	-1.18753	0.124082	0.154121	0.0480379	0.0495984	0.00322812	-1.49969	0.0468854	0.0356333	0.0260667	-0.00956667	0.926584
ENST00000496816.1	ENSG00000258366.3	Series5_A549_Mock	Series5_A549_SARS_CoV_2	RTEL1	protein_coding	nonsense_mediated_decay	3.08161	4.32218	1.89206	0.118905	0.181414	-1.18753	0.0622109	0	0.0216491	0	0.0216491	1.66216	0.0165958	0	0.00976667	0.00976667	0.722844
ENST00000508582.2	ENSG00000258366.3	Series5_A549_Mock	Series5_A549_SARS_CoV_2	RTEL1	protein_coding	protein_coding	3.08161	4.32218	1.89206	0.118905	0.181414	-1.18753	0.125646	0.675292	0.193902	0.65999	0.193902	-1.74884	0.0298813	0.1551	0.104033	-0.0510667	0.971742
ENST00000553781.1	ENSG00000258643.1	Series5_A549_Mock	Series5_A549_SARS_CoV_2	BCL2L2-PABPN1	protein_coding	protein_coding	13.1128	23.9333	2.57248	3.3181	0.410889	-3.2128	3.71526	11.8052	0	2.06991	0	-10.2064	0.196962	0.489333	0	-0.489333	2.5e-24
ENST00000556100.1	ENSG00000258643.1	Series5_A549_Mock	Series5_A549_SARS_CoV_2	BCL2L2-PABPN1	protein_coding	protein_coding	13.1128	23.9333	2.57248	3.3181	0.410889	-3.2128	5.47189	2.9156	2.57248	0.258319	0.410889	-0.179979	0.593079	0.1274	1	0.8726	2.6e-29
ENST00000557008.1	ENSG00000258643.1	Series5_A549_Mock	Series5_A549_SARS_CoV_2	BCL2L2-PABPN1	protein_coding	protein_coding	13.1128	23.9333	2.57248	3.3181	0.410889	-3.2128	3.92567	9.21253	0	1.43438	0	-9.84902	0.209953	0.383233	0	-0.383233	5.36e-23
ENST00000607952.1	ENSG00000273143.1	Series5_A549_Mock	Series5_A549_SARS_CoV_2	RP11-525A16.4	lincRNA	lincRNA	1.66735	1.11214	2.51936	0.457742	0.204527	1.17252	0.980544	0.172757	1.25367	0.076988	0.138889	2.78963	0.568436	0.144733	0.496433	0.3517	0.00907855
ENST00000609514.1	ENSG00000273143.1	Series5_A549_Mock	Series5_A549_SARS_CoV_2	RP11-525A16.4	lincRNA	lincRNA	1.66735	1.11214	2.51936	0.457742	0.204527	1.17252	0.686802	0.939386	1.26569	0.396485	0.118504	0.426209	0.431564	0.855267	0.503567	-0.3517	0.00890006
ENST00000003583.8	ENSG00000001460.13	Series7_Calu3_Mock	Series7_Calu3_SARS_CoV_2	STPG1	protein_coding	protein_coding	7.13338	6.09318	8.48008	1.23753	0.230274	0.476219	0.301352	2.36928	0	1.80497	0	-7.89438	0.0483429	0.312933	0	-0.312933	0.227924
ENST00000337248.4	ENSG00000001460.13	Series7_Calu3_Mock	Series7_Calu3_SARS_CoV_2	STPG1	protein_coding	protein_coding	7.13338	6.09318	8.48008	1.23753	0.230274	0.476219	4.90988	1.32897	7.46076	1.27066	0.386063	2.48013	0.639857	0.192367	0.879667	0.6873	0.0470661
ENST00000374409.1	ENSG00000001460.13	Series7_Calu3_Mock	Series7_Calu3_SARS_CoV_2	STPG1	protein_coding	protein_coding	7.13338	6.09318	8.48008	1.23753	0.230274	0.476219	0.160334	1.0207	0.0148857	1.00865	0.00308157	-5.37216	0.026002	0.2774	0.00173333	-0.275667	0.865338
ENST00000435187.1	ENSG00000001460.13	Series7_Calu3_Mock	Series7_Calu3_SARS_CoV_2	STPG1	protein_coding	protein_coding	7.13338	6.09318	8.48008	1.23753	0.230274	0.476219	0.155011	0.0658452	0.0790332	0.0369906	0.031862	0.231286	0.0271286	0.0125333	0.00913333	-0.0034	0.908043
ENST00000440416.1	ENSG00000001460.13	Series7_Calu3_Mock	Series7_Calu3_SARS_CoV_2	STPG1	protein_coding	protein_coding	7.13338	6.09318	8.48008	1.23753	0.230274	0.476219	0.0976507	0.156334	0	0.149269	0	-4.05601	0.0137735	0.0226	0	-0.0226	0.717236
ENST00000468303.1	ENSG00000001460.13	Series7_Calu3_Mock	Series7_Calu3_SARS_CoV_2	STPG1	protein_coding	processed_transcript	7.13338	6.09318	8.48008	1.23753	0.230274	0.476219	0.394244	0.190081	0.317671	0.130031	0.237312	0.711661	0.111351	0.0463333	0.0367333	-0.0096	0.991065
ENST00000475760.1	ENSG00000001460.13	Series7_Calu3_Mock	Series7_Calu3_SARS_CoV_2	STPG1	protein_coding	processed_transcript	7.13338	6.09318	8.48008	1.23753	0.230274	0.476219	0.245851	0.246516	0.35701	0.166395	0.181556	0.516769	0.0285286	0.0328333	0.0430667	0.0102333	1
ENST00000483261.1	ENSG00000001460.13	Series7_Calu3_Mock	Series7_Calu3_SARS_CoV_2	STPG1	protein_coding	processed_transcript	7.13338	6.09318	8.48008	1.23753	0.230274	0.476219	0.0888043	0.0373424	0.0328878	0.0373424	0.0217914	-0.142564	0.0112306	0.00483333	0.00386667	-0.000966667	0.982993
ENST00000483528.1	ENSG00000001460.13	Series7_Calu3_Mock	Series7_Calu3_SARS_CoV_2	STPG1	protein_coding	processed_transcript	7.13338	6.09318	8.48008	1.23753	0.230274	0.476219	0.0977811	0.0873588	0.110485	0.0873588	0.083808	0.307469	0.0145204	0.0127	0.0127	0	0.998545
ENST00000497384.1	ENSG00000001460.13	Series7_Calu3_Mock	Series7_Calu3_SARS_CoV_2	STPG1	protein_coding	processed_transcript	7.13338	6.09318	8.48008	1.23753	0.230274	0.476219	0.389803	0.032068	0.0298587	0.0194701	0.0226368	-0.07783	0.0472857	0.0043	0.00343333	-0.000866667	0.989211
ENST00000498488.1	ENSG00000001460.13	Series7_Calu3_Mock	Series7_Calu3_SARS_CoV_2	STPG1	protein_coding	processed_transcript	7.13338	6.09318	8.48008	1.23753	0.230274	0.476219	0.291697	0.558683	0.0774901	0.237724	0.0774901	-2.70043	0.0318551	0.0811667	0.00966667	-0.0715	0.151696
ENST00000326197.7	ENSG00000010803.12	Series7_Calu3_Mock	Series7_Calu3_SARS_CoV_2	SCMH1	protein_coding	protein_coding	8.39454	6.39926	5.51564	0.522119	0.14001	-0.214016	0.125601	0	0.00357655	0	0.00357655	0.441117	0.0144755	0	0.000666667	0.000666667	NA
ENST00000337495.5	ENSG00000010803.12	Series7_Calu3_Mock	Series7_Calu3_SARS_CoV_2	SCMH1	protein_coding	protein_coding	8.39454	6.39926	5.51564	0.522119	0.14001	-0.214016	1.38975	0	3.00936	0	1.44749	8.2381	0.153051	0	0.5459	0.5459	0.0479935
ENST00000361191.5	ENSG00000010803.12	Series7_Calu3_Mock	Series7_Calu3_SARS_CoV_2	SCMH1	protein_coding	protein_coding	8.39454	6.39926	5.51564	0.522119	0.14001	-0.214016	0.118378	0.243608	0	0.184811	0	-4.66453	0.0170531	0.0340667	0	-0.0340667	0.257767
ENST00000361705.3	ENSG00000010803.12	Series7_Calu3_Mock	Series7_Calu3_SARS_CoV_2	SCMH1	protein_coding	protein_coding	8.39454	6.39926	5.51564	0.522119	0.14001	-0.214016	0.120755	0	0.206283	0	0.171584	4.43485	0.0158204	0	0.0375	0.0375	0.384888
ENST00000372595.1	ENSG00000010803.12	Series7_Calu3_Mock	Series7_Calu3_SARS_CoV_2	SCMH1	protein_coding	protein_coding	8.39454	6.39926	5.51564	0.522119	0.14001	-0.214016	0.234422	0.0141766	0.155246	0.0141766	0.144996	2.77293	0.0327163	0.00226667	0.0283667	0.0261	0.765507
ENST00000372596.1	ENSG00000010803.12	Series7_Calu3_Mock	Series7_Calu3_SARS_CoV_2	SCMH1	protein_coding	protein_coding	8.39454	6.39926	5.51564	0.522119	0.14001	-0.214016	0.732378	1.48528	0.0442031	1.13184	0.0442031	-4.78589	0.0959122	0.2381	0.00833333	-0.229767	0.238977
ENST00000372597.1	ENSG00000010803.12	Series7_Calu3_Mock	Series7_Calu3_SARS_CoV_2	SCMH1	protein_coding	protein_coding	8.39454	6.39926	5.51564	0.522119	0.14001	-0.214016	0.696052	0	0.791541	0	0.526747	6.3247	0.0943612	0	0.142933	0.142933	0.243342
ENST00000397171.2	ENSG00000010803.12	Series7_Calu3_Mock	Series7_Calu3_SARS_CoV_2	SCMH1	protein_coding	protein_coding	8.39454	6.39926	5.51564	0.522119	0.14001	-0.214016	0.130682	0	0	0	0	0	0.0149347	0	0	0	NA
ENST00000397174.2	ENSG00000010803.12	Series7_Calu3_Mock	Series7_Calu3_SARS_CoV_2	SCMH1	protein_coding	protein_coding	8.39454	6.39926	5.51564	0.522119	0.14001	-0.214016	0.442358	0.902064	0.412558	0.549416	0.307405	-1.10999	0.0573286	0.129067	0.0747667	-0.0543	0.918216
ENST00000402904.2	ENSG00000010803.12	Series7_Calu3_Mock	Series7_Calu3_SARS_CoV_2	SCMH1	protein_coding	protein_coding	8.39454	6.39926	5.51564	0.522119	0.14001	-0.214016	2.10426	2.4306	0.490822	0.778212	0.19501	-2.28487	0.287665	0.3913	0.0889	-0.3024	0.253656
ENST00000460215.1	ENSG00000010803.12	Series7_Calu3_Mock	Series7_Calu3_SARS_CoV_2	SCMH1	protein_coding	processed_transcript	8.39454	6.39926	5.51564	0.522119	0.14001	-0.214016	1.20613	0.0217894	0.0355386	0.0217894	0.018263	0.518545	0.088349	0.00296667	0.0066	0.00363333	0.783403
ENST00000482530.1	ENSG00000010803.12	Series7_Calu3_Mock	Series7_Calu3_SARS_CoV_2	SCMH1	protein_coding	processed_transcript	8.39454	6.39926	5.51564	0.522119	0.14001	-0.214016	0.136533	0.0133661	0.0266586	0.0133661	0.0266586	0.649737	0.0171	0.00216667	0.00486667	0.0027	0.976734
ENST00000488592.1	ENSG00000010803.12	Series7_Calu3_Mock	Series7_Calu3_SARS_CoV_2	SCMH1	protein_coding	processed_transcript	8.39454	6.39926	5.51564	0.522119	0.14001	-0.214016	0.259298	1.01439	0.134445	0.490926	0.0507372	-2.82618	0.0387367	0.152333	0.0245	-0.127833	0.297012
ENST00000489421.1	ENSG00000010803.12	Series7_Calu3_Mock	Series7_Calu3_SARS_CoV_2	SCMH1	protein_coding	processed_transcript	8.39454	6.39926	5.51564	0.522119	0.14001	-0.214016	0.282389	0.232865	0.0854817	0.196483	0.0314769	-1.34686	0.0354408	0.0411333	0.0154	-0.0257333	0.976702
ENST00000498793.1	ENSG00000010803.12	Series7_Calu3_Mock	Series7_Calu3_SARS_CoV_2	SCMH1	protein_coding	processed_transcript	8.39454	6.39926	5.51564	0.522119	0.14001	-0.214016	0.269542	0.0301115	0.110412	0.0301115	0.0610945	1.5859	0.0255714	0.00483333	0.0195	0.0146667	0.756495
ENST00000233190.6	ENSG00000023228.9	Series7_Calu3_Mock	Series7_Calu3_SARS_CoV_2	NDUFS1	protein_coding	protein_coding	15.5521	14.7666	7.8788	1.68829	0.458396	-0.905433	7.96787	7.80496	7.16956	0.898147	0.511832	-0.122342	0.61221	0.548167	0.908533	0.360367	0.00124196
ENST00000423725.1	ENSG00000023228.9	Series7_Calu3_Mock	Series7_Calu3_SARS_CoV_2	NDUFS1	protein_coding	protein_coding	15.5521	14.7666	7.8788	1.68829	0.458396	-0.905433	6.59068	6.43176	0	2.44778	0	-9.33131	0.322431	0.415133	0	-0.415133	4.39e-09
ENST00000432169.1	ENSG00000023228.9	Series7_Calu3_Mock	Series7_Calu3_SARS_CoV_2	NDUFS1	protein_coding	protein_coding	15.5521	14.7666	7.8788	1.68829	0.458396	-0.905433	0.342263	0	0	0	0	0	0.018002	0	0	0	NA
ENST00000454195.1	ENSG00000023228.9	Series7_Calu3_Mock	Series7_Calu3_SARS_CoV_2	NDUFS1	protein_coding	protein_coding	15.5521	14.7666	7.8788	1.68829	0.458396	-0.905433	0.132912	0.207733	0.201551	0.207733	0.153963	-0.0415551	0.0122531	0.0145333	0.0281667	0.0136333	0.901431
ENST00000456284.1	ENSG00000023228.9	Series7_Calu3_Mock	Series7_Calu3_SARS_CoV_2	NDUFS1	protein_coding	nonsense_mediated_decay	15.5521	14.7666	7.8788	1.68829	0.458396	-0.905433	0.187261	0.0739619	0.228512	0.0739619	0.180471	1.50625	0.0108469	0.00516667	0.0273	0.0221333	0.771643
ENST00000498520.1	ENSG00000023228.9	Series7_Calu3_Mock	Series7_Calu3_SARS_CoV_2	NDUFS1	protein_coding	retained_intron	15.5521	14.7666	7.8788	1.68829	0.458396	-0.905433	0.205357	0.248156	0.27918	0.0553352	0.0557375	0.163728	0.019049	0.0170333	0.036	0.0189667	0.725117
ENST00000221249.6	ENSG00000032444.11	Series7_Calu3_Mock	Series7_Calu3_SARS_CoV_2	PNPLA6	protein_coding	protein_coding	17.727	12.6518	9.13897	1.91574	0.946876	-0.468805	3.96229	4.96583	0.143917	1.51159	0.0719591	-5.01471	0.223216	0.453	0.0152333	-0.437767	0.0342246
ENST00000414982.3	ENSG00000032444.11	Series7_Calu3_Mock	Series7_Calu3_SARS_CoV_2	PNPLA6	protein_coding	protein_coding	17.727	12.6518	9.13897	1.91574	0.946876	-0.468805	0.480715	0.030507	0.0164794	0.030507	0.0164794	-0.613301	0.025898	0.00346667	0.00203333	-0.00143333	0.98402
ENST00000450331.3	ENSG00000032444.11	Series7_Calu3_Mock	Series7_Calu3_SARS_CoV_2	PNPLA6	protein_coding	protein_coding	17.727	12.6518	9.13897	1.91574	0.946876	-0.468805	0.315628	0	0	0	0	0	0.0211776	0	0	0	NA
ENST00000545201.2	ENSG00000032444.11	Series7_Calu3_Mock	Series7_Calu3_SARS_CoV_2	PNPLA6	protein_coding	protein_coding	17.727	12.6518	9.13897	1.91574	0.946876	-0.468805	0.847938	0.541405	0.0893221	0.532444	0.0661275	-2.47293	0.0458163	0.0366667	0.0104333	-0.0262333	1
ENST00000594098.1	ENSG00000032444.11	Series7_Calu3_Mock	Series7_Calu3_SARS_CoV_2	PNPLA6	protein_coding	retained_intron	17.727	12.6518	9.13897	1.91574	0.946876	-0.468805	0.216808	0.0424299	0.196338	0.0424299	0.112747	1.97655	0.0141939	0.00286667	0.0199333	0.0170667	0.609679
ENST00000594754.1	ENSG00000032444.11	Series7_Calu3_Mock	Series7_Calu3_SARS_CoV_2	PNPLA6	protein_coding	retained_intron	17.727	12.6518	9.13897	1.91574	0.946876	-0.468805	0.216944	0.246432	0.290229	0.124394	0.156327	0.227486	0.0138612	0.0169333	0.0317667	0.0148333	0.962948
ENST00000595176.1	ENSG00000032444.11	Series7_Calu3_Mock	Series7_Calu3_SARS_CoV_2	PNPLA6	protein_coding	retained_intron	17.727	12.6518	9.13897	1.91574	0.946876	-0.468805	0.295102	0.445517	0.0342305	0.214926	0.0182031	-3.36439	0.0175245	0.0434	0.00353333	-0.0398667	0.40208
ENST00000595352.1	ENSG00000032444.11	Series7_Calu3_Mock	Series7_Calu3_SARS_CoV_2	PNPLA6	protein_coding	retained_intron	17.727	12.6518	9.13897	1.91574	0.946876	-0.468805	0.342303	0.0488503	0.219994	0.0206445	0.0363111	1.96648	0.0189306	0.00363333	0.0238333	0.0202	0.145326
ENST00000595889.1	ENSG00000032444.11	Series7_Calu3_Mock	Series7_Calu3_SARS_CoV_2	PNPLA6	protein_coding	retained_intron	17.727	12.6518	9.13897	1.91574	0.946876	-0.468805	0.36714	0.111808	0.0473905	0.0412727	0.0238445	-1.08573	0.0227224	0.0105	0.00503333	-0.00546667	1
ENST00000596515.1	ENSG00000032444.11	Series7_Calu3_Mock	Series7_Calu3_SARS_CoV_2	PNPLA6	protein_coding	protein_coding	17.727	12.6518	9.13897	1.91574	0.946876	-0.468805	0.236379	0.0635539	0.0571698	0.0314728	0.0571698	-0.130989	0.015102	0.0044	0.00693333	0.00253333	0.988983
ENST00000597202.1	ENSG00000032444.11	Series7_Calu3_Mock	Series7_Calu3_SARS_CoV_2	PNPLA6	protein_coding	retained_intron	17.727	12.6518	9.13897	1.91574	0.946876	-0.468805	0.582855	0.0368693	0.119001	0.0139402	0.0701816	1.46067	0.0173122	0.0029	0.0143667	0.0114667	0.769958
ENST00000599311.1	ENSG00000032444.11	Series7_Calu3_Mock	Series7_Calu3_SARS_CoV_2	PNPLA6	protein_coding	retained_intron	17.727	12.6518	9.13897	1.91574	0.946876	-0.468805	0.261154	0.0309557	0.0581429	0.0309557	0.0296715	0.734498	0.0162673	0.0021	0.0061	0.004	0.866623
ENST00000599951.1	ENSG00000032444.11	Series7_Calu3_Mock	Series7_Calu3_SARS_CoV_2	PNPLA6	protein_coding	retained_intron	17.727	12.6518	9.13897	1.91574	0.946876	-0.468805	0.207595	0.0360435	0.0834095	0.0330278	0.0497073	1.02057	0.0121408	0.0025	0.00833333	0.00583333	0.795212
ENST00000600737.1	ENSG00000032444.11	Series7_Calu3_Mock	Series7_Calu3_SARS_CoV_2	PNPLA6	protein_coding	protein_coding	17.727	12.6518	9.13897	1.91574	0.946876	-0.468805	8.78959	5.89954	7.68003	2.94118	0.755107	0.379942	0.496137	0.406433	0.8413	0.434867	0.388443
ENST00000601668.1	ENSG00000032444.11	Series7_Calu3_Mock	Series7_Calu3_SARS_CoV_2	PNPLA6	protein_coding	protein_coding	17.727	12.6518	9.13897	1.91574	0.946876	-0.468805	0.33341	0.0667905	0	0.0346824	0	-2.94093	0.023649	0.0046	0	-0.0046	0.469843
ENST00000293683.5	ENSG00000065989.11	Series7_Calu3_Mock	Series7_Calu3_SARS_CoV_2	PDE4A	protein_coding	protein_coding	1.08309	1.72811	1.60057	0.104151	0.225047	-0.109949	0.253369	1.12732	0.157187	0.0724934	0.157187	-2.7661	0.157516	0.661667	0.0775	-0.584167	0.0453922
ENST00000352831.6	ENSG00000065989.11	Series7_Calu3_Mock	Series7_Calu3_SARS_CoV_2	PDE4A	protein_coding	protein_coding	1.08309	1.72811	1.60057	0.104151	0.225047	-0.109949	0.15063	0	0	0	0	0	0.114069	0	0	0	NA
ENST00000380702.2	ENSG00000065989.11	Series7_Calu3_Mock	Series7_Calu3_SARS_CoV_2	PDE4A	protein_coding	protein_coding	1.08309	1.72811	1.60057	0.104151	0.225047	-0.109949	0.569028	0.410718	0.921282	0.0250295	0.46645	1.14636	0.6304	0.240033	0.664067	0.424033	0.620412
ENST00000440014.2	ENSG00000065989.11	Series7_Calu3_Mock	Series7_Calu3_SARS_CoV_2	PDE4A	protein_coding	protein_coding	1.08309	1.72811	1.60057	0.104151	0.225047	-0.109949	0.0348403	0.128705	0.440354	0.128705	0.440354	1.69904	0.0173653	0.0665	0.217133	0.150633	1
ENST00000590407.1	ENSG00000065989.11	Series7_Calu3_Mock	Series7_Calu3_SARS_CoV_2	PDE4A	protein_coding	retained_intron	1.08309	1.72811	1.60057	0.104151	0.225047	-0.109949	0.0319154	0.0503577	0.0784536	0.0503577	0.0784536	0.551384	0.0362449	0.0260333	0.0387	0.0126667	1
ENST00000592685.1	ENSG00000065989.11	Series7_Calu3_Mock	Series7_Calu3_SARS_CoV_2	PDE4A	protein_coding	protein_coding	1.08309	1.72811	1.60057	0.104151	0.225047	-0.109949	0.03338	0	0	0	0	0	0.0349061	0	0	0	NA
ENST00000261569.7	ENSG00000069020.14	Series7_Calu3_Mock	Series7_Calu3_SARS_CoV_2	MAST4	protein_coding	protein_coding	5.39572	0.550124	2.8254	0.203471	0.311236	2.33974	1.433	0.372833	0.541826	0.151603	0.0173797	0.527499	0.229241	0.660533	0.1954	-0.465133	0.000189279
ENST00000403625.2	ENSG00000069020.14	Series7_Calu3_Mock	Series7_Calu3_SARS_CoV_2	MAST4	protein_coding	protein_coding	5.39572	0.550124	2.8254	0.203471	0.311236	2.33974	0.0813931	0	0	0	0	0	0.0227776	0	0	0	NA
ENST00000403666.1	ENSG00000069020.14	Series7_Calu3_Mock	Series7_Calu3_SARS_CoV_2	MAST4	protein_coding	protein_coding	5.39572	0.550124	2.8254	0.203471	0.311236	2.33974	0.0588571	0	0	0	0	0	0.0208612	0	0	0	NA
ENST00000404260.3	ENSG00000069020.14	Series7_Calu3_Mock	Series7_Calu3_SARS_CoV_2	MAST4	protein_coding	protein_coding	5.39572	0.550124	2.8254	0.203471	0.311236	2.33974	1.7	0	1.61467	0	0.116833	7.344	0.325767	0	0.5761	0.5761	9.88e-08
ENST00000405643.1	ENSG00000069020.14	Series7_Calu3_Mock	Series7_Calu3_SARS_CoV_2	MAST4	protein_coding	protein_coding	5.39572	0.550124	2.8254	0.203471	0.311236	2.33974	0.176865	0.019204	0	0.019204	0	-1.54616	0.071598	0.0510667	0	-0.0510667	0.622221
ENST00000407621.1	ENSG00000069020.14	Series7_Calu3_Mock	Series7_Calu3_SARS_CoV_2	MAST4	protein_coding	protein_coding	5.39572	0.550124	2.8254	0.203471	0.311236	2.33974	0.0782615	0	0	0	0	0	0.0256735	0	0	0	NA
ENST00000436277.1	ENSG00000069020.14	Series7_Calu3_Mock	Series7_Calu3_SARS_CoV_2	MAST4	protein_coding	protein_coding	5.39572	0.550124	2.8254	0.203471	0.311236	2.33974	0.536739	0	0.330679	0	0.0890132	5.09034	0.0588857	0	0.118767	0.118767	0.27081
ENST00000443808.1	ENSG00000069020.14	Series7_Calu3_Mock	Series7_Calu3_SARS_CoV_2	MAST4	protein_coding	protein_coding	5.39572	0.550124	2.8254	0.203471	0.311236	2.33974	0.377955	0	0.158978	0	0.0854129	4.07876	0.0462041	0	0.0513333	0.0513333	0.687546
ENST00000450827.1	ENSG00000069020.14	Series7_Calu3_Mock	Series7_Calu3_SARS_CoV_2	MAST4	protein_coding	protein_coding	5.39572	0.550124	2.8254	0.203471	0.311236	2.33974	0.104565	0	0.0269011	0	0.0269011	1.88366	0.016649	0	0.00786667	0.00786667	1
ENST00000452953.1	ENSG00000069020.14	Series7_Calu3_Mock	Series7_Calu3_SARS_CoV_2	MAST4	protein_coding	protein_coding	5.39572	0.550124	2.8254	0.203471	0.311236	2.33974	0.479274	0.0978443	0.0774886	0.0515396	0.0399099	-0.301783	0.127071	0.185133	0.0261667	-0.158967	0.210029
ENST00000485768.1	ENSG00000069020.14	Series7_Calu3_Mock	Series7_Calu3_SARS_CoV_2	MAST4	protein_coding	retained_intron	5.39572	0.550124	2.8254	0.203471	0.311236	2.33974	0.0817222	0.0289155	0.000160448	0.0289155	0.00011022	-1.93738	0.0129224	0.0302667	6.67e-05	-0.0302	0.145477
ENST00000490016.2	ENSG00000069020.14	Series7_Calu3_Mock	Series7_Calu3_SARS_CoV_2	MAST4	protein_coding	protein_coding	5.39572	0.550124	2.8254	0.203471	0.311236	2.33974	0.120205	0	0.0317474	0	0.0317474	2.06168	0.0112531	0	0.0117667	0.0117667	1
ENST00000336454.3	ENSG00000079335.13	Series7_Calu3_Mock	Series7_Calu3_SARS_CoV_2	CDC14A	protein_coding	protein_coding	1.16893	0.720596	2.78419	0.0726656	0.224355	1.93528	0.445278	0.0996207	2.29537	0.0706924	0.0641754	4.39441	0.315829	0.152167	0.8367	0.684533	0.0653913
ENST00000361544.6	ENSG00000079335.13	Series7_Calu3_Mock	Series7_Calu3_SARS_CoV_2	CDC14A	protein_coding	protein_coding	1.16893	0.720596	2.78419	0.0726656	0.224355	1.93528	0.186347	0	0.371228	0	0.188181	5.25258	0.0895958	0	0.123667	0.123667	0.476203
ENST00000370124.3	ENSG00000079335.13	Series7_Calu3_Mock	Series7_Calu3_SARS_CoV_2	CDC14A	protein_coding	protein_coding	1.16893	0.720596	2.78419	0.0726656	0.224355	1.93528	0.0519757	0	0.111249	0	0.0559041	3.5999	0.0303021	0	0.0370333	0.0370333	0.636753
ENST00000370125.2	ENSG00000079335.13	Series7_Calu3_Mock	Series7_Calu3_SARS_CoV_2	CDC14A	protein_coding	protein_coding	1.16893	0.720596	2.78419	0.0726656	0.224355	1.93528	0.432506	0.6208	0	0.124898	0	-5.97911	0.528458	0.847633	0	-0.847633	6.74e-08
ENST00000544534.1	ENSG00000079335.13	Series7_Calu3_Mock	Series7_Calu3_SARS_CoV_2	CDC14A	protein_coding	protein_coding	1.16893	0.720596	2.78419	0.0726656	0.224355	1.93528	0.0397717	0	0	0	0	0	0.0238812	0	0	0	NA
ENST00000354869.3	ENSG00000079974.13	Series7_Calu3_Mock	Series7_Calu3_SARS_CoV_2	RABL2B	protein_coding	protein_coding	2.06009	2.12104	1.43052	0.54067	0.351841	-0.564966	0.0282565	0.00377901	0.00807858	0.00377901	0.00807858	0.391809	0.0157041	0.0032	0.00403333	0.000833333	0.820485
ENST00000395593.3	ENSG00000079974.13	Series7_Calu3_Mock	Series7_Calu3_SARS_CoV_2	RABL2B	protein_coding	protein_coding	2.06009	2.12104	1.43052	0.54067	0.351841	-0.564966	0.0633289	0.0845281	0.0102002	0.0146185	0.00723783	-2.22638	0.0442469	0.0422667	0.00633333	-0.0359333	0.724535
ENST00000395595.3	ENSG00000079974.13	Series7_Calu3_Mock	Series7_Calu3_SARS_CoV_2	RABL2B	protein_coding	protein_coding	2.06009	2.12104	1.43052	0.54067	0.351841	-0.564966	0.517596	0.992932	0.205414	0.150377	0.0828376	-2.21904	0.304116	0.504433	0.148733	-0.3557	0.0485163
ENST00000395598.3	ENSG00000079974.13	Series7_Calu3_Mock	Series7_Calu3_SARS_CoV_2	RABL2B	protein_coding	protein_coding	2.06009	2.12104	1.43052	0.54067	0.351841	-0.564966	0.017695	0	0	0	0	0	0.0104816	0	0	0	NA
[truncated: 215 more rows]

## Sheet: Figure 2d
Name	"-Log10FDR"	Type
[truncated: 80 more rows]

## Sheet: Figure 3b
Condition	Cell	LogNormCounts
Mock	A549_0.2	1.14613
Mock	A549_0.2	1.30103
[truncated: 22 more rows]

[truncated: 1 more sheets: Figure 3c]
